# Supplementary material for: Maternal Gastrointestinal Nematode Infection Up-regulates Expression of Genes Associated with Long-Term Potentiation in Perinatal Brains of Uninfected Developing Pups
Source: Sci Rep. 2019 Mar 12;9:4165. doi: 10.1038/s41598-019-40729-w (PMC6414690; doi:10.1038/s41598-019-40729-w)
Supplement: Supplementary file 2 — List of differentially expressed genes at P7 [file 41598_2019_40729_MOESM2_ESM.csv]

Supplymental Table 1
EntrezID	logFC	PValue	adj.P.Val	Symbols	Name
104245	2.9599	4.26E-31	7.78E-27	Slc6a5	solute carrier family 6 (neurotransmitter transporter, glycine), member 5
17345	2.0807	4.02E-24	3.67E-20	Mki67	antigen identified by monoclonal antibody Ki 67
320790	1.9885	2.88E-19	1.76E-15	Chd7	chromodomain helicase DNA binding protein 7
56490	3.2656	4.98E-19	2.27E-15	Zbtb20	zinc finger and BTB domain containing 20
20980	1.7891	1.65E-18	5.27E-15	Syt2	synaptotagmin II
14654	2.5484	1.73E-18	5.27E-15	Glra1	glycine receptor, alpha 1 subunit
11906	2.17	2.65E-18	6.91E-15	Zfhx3	zinc finger homeobox 3
210126	2.388	2.63E-17	6.00E-14	Lpp	LIM domain containing preferred translocation partner in lipoma
80892	1.9626	4.25E-17	8.62E-14	Zfhx4	zinc finger homeodomain 4
212391	1.8456	4.73E-17	8.64E-14	Lcor	ligand dependent nuclear receptor corepressor
16869	1.6265	3.13E-16	5.02E-13	Lhx1	LIM homeobox protein 1
229841	1.6728	3.30E-16	5.02E-13	Cenpe	centromere protein E
270120	2.2954	5.42E-16	7.61E-13	Fat3	FAT tumor suppressor homolog 3 (Drosophila)
214162	2.6558	6.45E-16	8.41E-13	Mll1	myeloid/lymphoid or mixed-lineage leukemia 1
15129	-2.3944	9.00E-16	1.10E-12	Hbb-b1	hemoglobin, beta adult major chain
231051	1.8857	9.73E-16	1.11E-12	Mll3	myeloid/lymphoid or mixed-lineage leukemia 3
320538	1.892	1.05E-15	1.13E-12	Ubn2	ubinuclein 2
14107	2.7194	1.56E-15	1.58E-12	Fat1	FAT tumor suppressor homolog 1 (Drosophila)
52463	2.5613	1.89E-15	1.74E-12	Tet1	tet methylcytosine dioxygenase 1
15530	2.6146	1.91E-15	1.74E-12	Hspg2	perlecan (heparan sulfate proteoglycan 2)
225631	2.4834	2.07E-15	1.80E-12	Onecut2	one cut domain, family member 2
208292	2.0399	2.31E-15	1.92E-12	Zfp871	zinc finger protein 871
240869	2.0732	2.65E-15	2.02E-12	Zbtb37	zinc finger and BTB domain containing 37
20192	1.7725	2.66E-15	2.02E-12	Ryr3	ryanodine receptor 3
101056010	2.9311	2.78E-15	2.03E-12	101056010	NA
214444	1.6542	2.91E-15	2.04E-12	Cdk5rap2	CDK5 regulatory subunit associated protein 2
330409	1.5615	3.19E-15	2.16E-12	Cecr2	cat eye syndrome chromosome region, candidate 2 homolog (human)
20191	2.1768	3.43E-15	2.22E-12	Ryr2	ryanodine receptor 2, cardiac
13593	1.6944	3.53E-15	2.22E-12	Ebf3	early B cell factor 3
64085	1.7676	3.84E-15	2.25E-12	Clstn2	calsyntenin 2
14633	2.0617	3.89E-15	2.25E-12	Gli2	GLI-Kruppel family member GLI2
26875	2.0039	3.95E-15	2.25E-12	Pclo	piccolo (presynaptic cytomatrix protein)
382236	1.8226	5.04E-15	2.71E-12	Brwd3	bromodomain and WD repeat domain containing 3
11920	1.737	5.04E-15	2.71E-12	Atm	ataxia telangiectasia mutated homolog (human)
381022	2.9443	5.27E-15	2.75E-12	Mll2	myeloid/lymphoid or mixed-lineage leukemia 2
19699	1.9303	6.57E-15	3.33E-12	Reln	reelin
100503043	2.0263	7.65E-15	3.72E-12	Armcx4	armadillo repeat containing, X-linked 4
243937	1.9527	7.75E-15	3.72E-12	Zfp536	zinc finger protein 536
225908	1.9234	9.70E-15	4.54E-12	Gm98	predicted gene 98
100986	2.0875	1.32E-14	6.03E-12	Akap9	A kinase (PRKA) anchor protein (yotiao) 9
631990	2.6173	1.36E-14	6.04E-12	Cdr1	cerebellar degeneration related antigen 1
18504	2.2887	1.50E-14	6.31E-12	Pax2	paired box gene 2
667742	1.8619	1.52E-14	6.31E-12	Fam38b	family with sequence similarity 38, member B
20088	-2.3152	1.52E-14	6.31E-12	Rps24	ribosomal protein S24
19883	1.6809	1.60E-14	6.48E-12	Rora	RAR-related orphan receptor alpha
54446	2.378	1.68E-14	6.65E-12	Nfat5	nuclear factor of activated T cells 5
13176	2.3328	2.21E-14	8.59E-12	Dcc	deleted in colorectal carcinoma
16917	2.2344	2.26E-14	8.60E-12	Lmx1b	LIM homeobox transcription factor 1 beta
74081	2.0913	2.60E-14	9.68E-12	Cep350	centrosomal protein 350
15204	1.8857	2.87E-14	1.05E-11	Herc2	hect (homologous to the E6-AP (UBE3A) carboxyl terminus) domain and RCC1 (CHC1)-like domain (RLD) 2
227195	2.2581	3.04E-14	1.08E-11	Ino80d	INO80 complex subunit D
22253	1.6274	3.07E-14	1.08E-11	Unc5c	unc-5 homolog C (C. elegans)
26401	1.5322	3.18E-14	1.09E-11	Map3k1	mitogen-activated protein kinase kinase kinase 1
12290	2.6128	3.21E-14	1.09E-11	Cacna1e	calcium channel, voltage-dependent, R type, alpha 1E subunit
72313	2.4372	3.43E-14	1.14E-11	Fryl	furry homolog-like (Drosophila)
70640	1.8085	3.86E-14	1.26E-11	Dcp2	DCP2 decapping enzyme homolog (S. cerevisiae)
12374	2.207	4.09E-14	1.31E-11	Casr	calcium-sensing receptor
18541	2.2981	4.41E-14	1.39E-11	Pcnt	pericentrin (kendrin)
18129	2.0131	4.88E-14	1.51E-11	Notch2	Notch gene homolog 2 (Drosophila)
69221	-2.3404	4.98E-14	1.51E-11	2410006H16Rik	RIKEN cDNA 2410006H16 gene
226562	2.2495	5.10E-14	1.53E-11	Prrc2c	proline-rich coiled-coil 2C
83433	-1.9824	5.35E-14	1.58E-11	Trem2	triggering receptor expressed on myeloid cells 2
16971	2.5747	6.90E-14	2.00E-11	Lrp1	low density lipoprotein receptor-related protein 1
99003	1.6337	8.41E-14	2.40E-11	Qser1	glutamine and serine rich 1
242050	2.0756	8.99E-14	2.52E-11	Igsf10	immunoglobulin superfamily, member 10
407803	-1.803	9.32E-14	2.58E-11	BC051226	cDNA sequence BC051226
208777	1.9698	9.86E-14	2.69E-11	Sned1	sushi, nidogen and EGF-like domains 1
98741	2.1466	1.11E-13	2.98E-11	Kcnb2	potassium voltage gated channel, Shab-related subfamily, member 2
53321	2.1963	1.30E-13	3.44E-11	Cntnap1	contactin associated protein-like 1
16656	2.0943	1.34E-13	3.49E-11	Hivep3	human immunodeficiency virus type I enhancer binding protein 3
448850	-2.4244	1.40E-13	3.60E-11	Znhit3	zinc finger, HIT type 3
242474	2.5419	1.61E-13	4.08E-11	D730040F13Rik	RIKEN cDNA D730040F13 gene
192195	2.3624	1.63E-13	4.08E-11	Ash1l	ash1 (absent, small, or homeotic)-like (Drosophila)
214150	1.5403	1.83E-13	4.52E-11	Eif2c3	eukaryotic translation initiation factor 2C, 3
16490	2.4678	1.86E-13	4.53E-11	Kcna2	potassium voltage-gated channel, shaker-related subfamily, member 2
67405	-1.9543	1.98E-13	4.75E-11	Nts	neurotensin
219150	1.8282	2.06E-13	4.89E-11	Hmbox1	homeobox containing 1
231470	2.5861	2.11E-13	4.93E-11	Fras1	Fraser syndrome 1 homolog (human)
77446	1.6733	2.26E-13	5.23E-11	Heg1	HEG homolog 1 (zebrafish)
15258	3.2566	2.48E-13	5.64E-11	Hipk2	homeodomain interacting protein kinase 2
15277	1.6993	2.52E-13	5.64E-11	Hk2	hexokinase 2
224139	1.7688	2.53E-13	5.64E-11	Golgb1	golgi autoantigen, golgin subfamily b, macrogolgin 1
100019	1.6286	2.70E-13	5.94E-11	Mdn1	midasin homolog (yeast)
228482	1.3998	2.76E-13	6.00E-11	Arhgap11a	Rho GTPase activating protein 11A
67945	-2.3995	3.40E-13	7.31E-11	Rpl41	ribosomal protein L41
66214	-1.9177	3.60E-13	7.60E-11	1190002H23Rik	RIKEN cDNA 1190002H23 gene
94109	1.9047	3.62E-13	7.60E-11	Csmd1	CUB and Sushi multiple domains 1
67264	-2.2659	3.88E-13	8.05E-11	Ndufb8	NADH dehydrogenase (ubiquinone) 1 beta subcomplex 8
12190	1.419	4.06E-13	8.28E-11	Brca2	breast cancer 2
70508	1.6695	4.08E-13	8.28E-11	Bbx	bobby sox homolog (Drosophila)
329628	2.6396	4.23E-13	8.48E-11	Fat4	FAT tumor suppressor homolog 4 (Drosophila)
66489	-2.2565	4.36E-13	8.65E-11	Rpl35	ribosomal protein L35
103742	-2.0236	4.75E-13	9.32E-11	1810046J19Rik	RIKEN cDNA 1810046J19 gene
100503890	-2.3946	5.02E-13	9.75E-11	2900053A13Rik	RIKEN cDNA 2900053A13 gene
68194	-2.4021	5.15E-13	9.87E-11	Ndufb4	NADH dehydrogenase (ubiquinone) 1 beta subcomplex 4
66477	-2.5003	5.23E-13	9.87E-11	Usmg5	upregulated during skeletal muscle growth 5
207806	2.5048	5.25E-13	9.87E-11	Gm608	predicted gene 608
14811	2.3564	5.30E-13	9.87E-11	Grin2a	glutamate receptor, ionotropic, NMDA2A (epsilon 1)
20044	-2.3813	5.40E-13	9.96E-11	Rps14	ribosomal protein S14
67126	-2.4549	5.61E-13	1.03E-10	Atp5e	ATP synthase, H+ transporting, mitochondrial F1 complex, epsilon subunit
170936	1.5282	5.89E-13	1.07E-10	Zfp369	zinc finger protein 369
665775	1.8797	5.97E-13	1.07E-10	Bod1l	biorientation of chromosomes in cell division 1-like
229227	1.9217	6.03E-13	1.07E-10	4932438A13Rik	RIKEN cDNA 4932438A13 gene
73689	-1.9921	6.13E-13	1.08E-10	Bloc1s2	biogenesis of lysosome-related organelles complex-1, subunit 2
12211	1.7286	6.23E-13	1.08E-10	Birc6	baculoviral IAP repeat-containing 6
11735	2.2532	6.34E-13	1.09E-10	Ank3	ankyrin 3, epithelial
69186	-2.4846	6.39E-13	1.09E-10	1810027O10Rik	RIKEN cDNA 1810027O10 gene
21676	2.6269	7.00E-13	1.18E-10	Tead1	TEA domain family member 1
20335	-2.3867	7.12E-13	1.19E-10	Sec61g	SEC61, gamma subunit
235086	2.8245	7.18E-13	1.19E-10	Igsf9b	immunoglobulin superfamily, member 9B
64817	1.9574	7.32E-13	1.20E-10	Svep1	sushi, von Willebrand factor type A, EGF and pentraxin domain containing 1
20308	-2.2198	8.11E-13	1.32E-10	Ccl9	chemokine (C-C motif) ligand 9
268469	2.3206	8.20E-13	1.33E-10	Zfp652	zinc finger protein 652
213988	2.7718	8.37E-13	1.34E-10	Tnrc6b	trinucleotide repeat containing 6b
16776	2.2368	8.47E-13	1.34E-10	Lama5	laminin, alpha 5
319195	-2.3363	8.51E-13	1.34E-10	Rpl17	ribosomal protein L17
20084	-2.2635	8.62E-13	1.35E-10	Rps18	ribosomal protein S18
67267	-2.2676	8.78E-13	1.36E-10	2900010M23Rik	RIKEN cDNA 2900010M23 gene
60344	1.9532	9.26E-13	1.41E-10	Fign	fidgetin
18491	2.0032	9.27E-13	1.41E-10	Pappa	pregnancy-associated plasma protein A
12914	1.8606	1.01E-12	1.53E-10	Crebbp	CREB binding protein
66456	-2.0676	1.02E-12	1.53E-10	2810001G20Rik	RIKEN cDNA 2810001G20 gene
70604	1.7709	1.04E-12	1.54E-10	Dnajb14	DnaJ (Hsp40) homolog, subfamily B, member 14
242022	1.871	1.05E-12	1.54E-10	Frem2	Fras1 related extracellular matrix protein 2
16439	1.6305	1.10E-12	1.61E-10	Itpr2	inositol 1,4,5-triphosphate receptor 2
20005	-2.3923	1.11E-12	1.61E-10	Rpl9	ribosomal protein L9
18073	1.9242	1.14E-12	1.63E-10	Nid1	nidogen 1
407823	1.3248	1.14E-12	1.63E-10	Baz2b	bromodomain adjacent to zinc finger domain, 2B
622404	-2.111	1.15E-12	1.63E-10	Ccdc107	coiled-coil domain containing 107
613254	-2.3651	1.16E-12	1.63E-10	AA465934	expressed sequence AA465934
329178	1.4269	1.23E-12	1.71E-10	Unc80	unc-80 homolog (C. elegans)
20832	-2.16	1.24E-12	1.71E-10	Ssr4	signal sequence receptor, delta
16328	2.0421	1.25E-12	1.71E-10	Cep250	centrosomal protein 250
73884	1.9536	1.37E-12	1.86E-10	Zdbf2	zinc finger, DBF-type containing 2
16522	1.5864	1.38E-12	1.86E-10	Kcnj6	potassium inwardly-rectifying channel, subfamily J, member 6
234889	1.4119	1.38E-12	1.86E-10	Gucy1a2	guanylate cyclase 1, soluble, alpha 2
228715	-2.1846	1.52E-12	2.03E-10	Gm561	predicted gene 561
106672	-2.1943	1.55E-12	2.04E-10	AI413582	expressed sequence AI413582
625249	-2.2428	1.55E-12	2.04E-10	Gpx4	glutathione peroxidase 4
327987	1.6568	1.60E-12	2.09E-10	Med13	mediator complex subunit 13
223827	1.4898	1.62E-12	2.10E-10	Gxylt1	glucoside xylosyltransferase 1
230075	-2.0929	1.63E-12	2.10E-10	Ndufb6	NADH dehydrogenase (ubiquinone) 1 beta subcomplex, 6
68512	-2.3944	1.74E-12	2.20E-10	Tomm5	translocase of outer mitochondrial membrane 5 homolog (yeast)
75617	-2.2925	1.75E-12	2.20E-10	Rps25	ribosomal protein S25
227102	-1.9361	1.75E-12	2.20E-10	Ormdl1	ORM1-like 1 (S. cerevisiae)
67091	-1.6285	1.77E-12	2.20E-10	Trappc6a	trafficking protein particle complex 6A
66242	-2.0426	1.78E-12	2.20E-10	Mrps16	mitochondrial ribosomal protein S16
320127	1.6611	1.79E-12	2.20E-10	Dgki	diacylglycerol kinase, iota
107449	1.8081	1.85E-12	2.25E-10	Unc5b	unc-5 homolog B (C. elegans)
11983	-2.0417	1.86E-12	2.25E-10	Atpif1	ATPase inhibitory factor 1
57808	-2.6073	1.88E-12	2.25E-10	Rpl35a	ribosomal protein L35A
54217	-2.1261	1.88E-12	2.25E-10	Rpl36	ribosomal protein L36
21923	1.89	1.89E-12	2.25E-10	Tnc	tenascin C
50720	1.4755	1.92E-12	2.28E-10	Sacs	sacsin
68618	-1.6512	1.95E-12	2.30E-10	1110012L19Rik	RIKEN cDNA 1110012L19 gene
56612	-2.2193	1.99E-12	2.33E-10	Pfdn5	prefoldin 5
72562	-2.004	2.23E-12	2.58E-10	Pcbd2	pterin 4 alpha carbinolamine dehydratase/dimerization cofactor of hepatocyte nuclear factor 1 alpha (TCF1) 2
16438	1.4994	2.23E-12	2.58E-10	Itpr1	inositol 1,4,5-trisphosphate receptor 1
23963	1.7454	2.25E-12	2.58E-10	Odz1	odd Oz/ten-m homolog 1 (Drosophila)
67704	-2.0827	2.33E-12	2.66E-10	1810037I17Rik	RIKEN cDNA 1810037I17 gene
12835	1.8135	2.36E-12	2.68E-10	Col6a3	collagen, type VI, alpha 3
19951	-2.2177	2.39E-12	2.68E-10	Rpl32	ribosomal protein L32
66121	-2.2586	2.39E-12	2.68E-10	Chchd1	coiled-coil-helix-coiled-coil-helix domain containing 1
233789	1.6416	2.41E-12	2.69E-10	Smg1	SMG1 homolog, phosphatidylinositol 3-kinase-related kinase (C. elegans)
18028	1.4485	2.50E-12	2.77E-10	Nfib	nuclear factor I/B
14017	-1.9061	2.56E-12	2.82E-10	Evi2a	ecotropic viral integration site 2a
67305	-1.4356	2.61E-12	2.86E-10	Gpx7	glutathione peroxidase 7
66320	-2.0579	2.64E-12	2.86E-10	Tmem208	transmembrane protein 208
93684	-2.1554	2.66E-12	2.87E-10	15-Sep	selenoprotein
215210	-1.505	2.73E-12	2.93E-10	Tmem120a	transmembrane protein 120A
13014	-1.8201	2.75E-12	2.94E-10	Cstb	cystatin B
66481	-2.2461	2.79E-12	2.96E-10	Rps21	ribosomal protein S21
320297	-1.7303	2.94E-12	3.10E-10	A830009L08Rik	RIKEN cDNA A830009L08 gene
66142	-2.2606	2.99E-12	3.12E-10	Cox7b	cytochrome c oxidase subunit VIIb
245622	1.9262	2.99E-12	3.12E-10	Fam199x	family with sequence similarity 199, X-linked
57294	-2.2488	3.02E-12	3.13E-10	Rps27	ribosomal protein S27
66172	-1.8644	3.09E-12	3.19E-10	Med11	mediator of RNA polymerase II transcription, subunit 11 homolog (S. cerevisiae)
75209	2.5781	3.11E-12	3.19E-10	Sv2c	synaptic vesicle glycoprotein 2c
240427	2.1763	3.15E-12	3.21E-10	Setbp1	SET binding protein 1
73251	1.8905	3.17E-12	3.22E-10	Setd7	SET domain containing (lysine methyltransferase) 7
69723	-2.0895	3.20E-12	3.23E-10	Rpain	RPA interacting protein
235439	1.8667	3.24E-12	3.24E-10	Herc1	hect (homologous to the E6-AP (UBE3A) carboxyl terminus) domain and RCC1 (CHC1)-like domain (RLD) 1
15199	-1.8616	3.26E-12	3.24E-10	Hebp1	heme binding protein 1
78372	-2.1295	3.27E-12	3.24E-10	Snrnp25	small nuclear ribonucleoprotein 25 (U11/U12)
170758	-1.6253	3.28E-12	3.24E-10	Rac3	RAS-related C3 botulinum substrate 3
226025	1.6758	3.33E-12	3.26E-10	Trpm3	transient receptor potential cation channel, subfamily M, member 3
22177	-1.8636	3.38E-12	3.26E-10	Tyrobp	TYRO protein tyrosine kinase binding protein
15254	-1.9998	3.38E-12	3.26E-10	Hint1	histidine triad nucleotide binding protein 1
27050	-2.1545	3.39E-12	3.26E-10	Rps3	ribosomal protein S3
66079	-1.9437	3.41E-12	3.26E-10	Tmem42	transmembrane protein 42
66416	-2.2182	3.41E-12	3.26E-10	Ndufa7	NADH dehydrogenase (ubiquinone) 1 alpha subcomplex, 7 (B14.5a)
244059	1.8116	3.43E-12	3.26E-10	Chd2	chromodomain helicase DNA binding protein 2
66915	-2.3256	3.44E-12	3.26E-10	Myeov2	myeloma overexpressed 2
18027	1.8779	3.48E-12	3.28E-10	Nfia	nuclear factor I/A
192119	1.9878	3.64E-12	3.38E-10	Dicer1	Dicer1, Dcr-1 homolog (Drosophila)
66117	-2.2628	3.65E-12	3.38E-10	1110001J03Rik	RIKEN cDNA 1110001J03 gene
53417	1.864	3.65E-12	3.38E-10	Hif3a	hypoxia inducible factor 3, alpha subunit
22121	-2.2615	3.66E-12	3.38E-10	Rpl13a	ribosomal protein L13A
68949	-2.2519	3.92E-12	3.60E-10	1500012F01Rik	RIKEN cDNA 1500012F01 gene
66541	-2.2945	3.97E-12	3.60E-10	Immp1l	IMP1 inner mitochondrial membrane peptidase-like (S. cerevisiae)
16485	1.9472	3.97E-12	3.60E-10	Kcna1	potassium voltage-gated channel, shaker-related subfamily, member 1
66400	-1.9345	4.10E-12	3.71E-10	Alkbh7	alkB, alkylation repair homolog 7 (E. coli)
53380	-1.8476	4.18E-12	3.76E-10	Psmd10	proteasome (prosome, macropain) 26S subunit, non-ATPase, 10
30057	-2.3118	4.20E-12	3.76E-10	Timm8b	translocase of inner mitochondrial membrane 8 homolog b (yeast)
67885	-1.9812	4.22E-12	3.76E-10	1500011K16Rik	RIKEN cDNA 1500011K16 gene
70790	1.9943	4.26E-12	3.77E-10	Ubr5	ubiquitin protein ligase E3 component n-recognin 5
14634	2.1618	4.27E-12	3.77E-10	Gli3	GLI-Kruppel family member GLI3
13057	-1.9396	4.30E-12	3.77E-10	Cyba	cytochrome b-245, alpha polypeptide
66162	-2.0446	4.32E-12	3.77E-10	Bola2	bolA-like 2 (E. coli)
19170	-1.8719	4.37E-12	3.80E-10	Psmb1	proteasome (prosome, macropain) subunit, beta type 1
17112	-1.884	4.47E-12	3.85E-10	Tm4sf1	transmembrane 4 superfamily member 1
73747	-1.9957	4.47E-12	3.85E-10	1110034G24Rik	RIKEN cDNA 1110034G24 gene
16502	2.2298	4.51E-12	3.87E-10	Kcnc1	potassium voltage gated channel, Shaw-related subfamily, member 1
109676	1.8813	4.54E-12	3.88E-10	Ank2	ankyrin 2, brain
68436	-2.1955	4.63E-12	3.92E-10	Rpl34	ribosomal protein L34
27425	-2.1207	4.64E-12	3.92E-10	Atp5l	ATP synthase, H+ transporting, mitochondrial F0 complex, subunit g
20115	-2.0531	4.68E-12	3.92E-10	Rps7	ribosomal protein S7
211961	2.374	4.70E-12	3.92E-10	Asxl3	additional sex combs like 3 (Drosophila)
67941	-2.3543	4.70E-12	3.92E-10	Rps27l	ribosomal protein S27-like
67010	-1.8702	4.74E-12	3.93E-10	Rbm7	RNA binding motif protein 7
68028	-2.3204	4.84E-12	4.00E-10	Rpl22l1	ribosomal protein L22 like 1
11426	1.8942	4.87E-12	4.01E-10	Macf1	microtubule-actin crosslinking factor 1
13036	-1.6639	4.90E-12	4.02E-10	Ctsh	cathepsin H
66596	-1.637	4.95E-12	4.03E-10	Gtf3a	general transcription factor III A
67279	-2.0917	4.99E-12	4.04E-10	Med31	mediator of RNA polymerase II transcription, subunit 31 homolog (yeast)
14775	-2.0608	5.01E-12	4.04E-10	Gpx1	glutathione peroxidase 1
545474	1.8659	5.19E-12	4.17E-10	Scrt2	scratch homolog 2, zinc finger protein (Drosophila)
22272	-2.1005	5.31E-12	4.25E-10	Uqcrq	ubiquinol-cytochrome c reductase, complex III subunit VII
116848	1.9431	5.37E-12	4.28E-10	Baz2a	bromodomain adjacent to zinc finger domain, 2A
67509	-1.8577	5.39E-12	4.28E-10	1810063B07Rik	RIKEN cDNA 1810063B07 gene
66576	-2.3353	5.54E-12	4.38E-10	Uqcrh	ubiquinol-cytochrome c reductase hinge protein
20018	-1.7838	5.60E-12	4.41E-10	Polr1d	polymerase (RNA) I polypeptide D
75956	2.3455	5.64E-12	4.42E-10	Srrm2	serine/arginine repetitive matrix 2
20054	-2.0079	5.68E-12	4.43E-10	Rps15	ribosomal protein S15
209743	1.7227	5.81E-12	4.52E-10	AF529169	cDNA sequence AF529169
170753	2.7391	5.85E-12	4.53E-10	Zfp704	zinc finger protein 704
66422	-1.9711	5.88E-12	4.53E-10	Dctpp1	dCTP pyrophosphatase 1
269116	2.4423	5.92E-12	4.54E-10	Nfasc	neurofascin
77938	1.5281	5.96E-12	4.55E-10	Fam53b	family with sequence similarity 53, member B
66311	-1.875	6.03E-12	4.59E-10	Cenpw	centromere protein W
66101	-2.0274	6.07E-12	4.59E-10	Ppih	peptidyl prolyl isomerase H
791396	2.0117	6.08E-12	4.59E-10	Gm16485	predicted gene 16485
12168	2.2053	6.18E-12	4.64E-10	Bmpr2	bone morphogenic protein receptor, type II (serine/threonine kinase)
19286	-2.0606	6.29E-12	4.71E-10	Pts	6-pyruvoyl-tetrahydropterin synthase
67711	-1.9637	6.37E-12	4.75E-10	Nsmce1	non-SMC element 1 homolog (S. cerevisiae)
109151	1.5218	6.47E-12	4.79E-10	Chd9	chromodomain helicase DNA binding protein 9
233020	1.8739	6.48E-12	4.79E-10	Hipk4	homeodomain interacting protein kinase 4
72661	-1.8896	6.58E-12	4.85E-10	Serp2	stress-associated endoplasmic reticulum protein family member 2
68554	-2.1237	6.63E-12	4.85E-10	1110001A16Rik	RIKEN cDNA 1110001A16 gene
76947	-1.8316	6.66E-12	4.85E-10	2310030N02Rik	RIKEN cDNA 2310030N02 gene
19091	1.6145	6.67E-12	4.85E-10	Prkg1	protein kinase, cGMP-dependent, type I
66094	-2.0608	6.77E-12	4.90E-10	Lsm7	LSM7 homolog, U6 small nuclear RNA associated (S. cerevisiae)
170935	1.7349	6.92E-12	4.97E-10	Grid2ip	glutamate receptor, ionotropic, delta 2 (Grid2) interacting protein 1
103765	-1.7791	6.93E-12	4.97E-10	Tmem17	transmembrane protein 17
381305	1.4539	6.94E-12	4.97E-10	Rc3h1	RING CCCH (C3H) domains 1
54403	1.5936	7.15E-12	5.07E-10	Slc4a4	solute carrier family 4 (anion exchanger), member 4
66205	-1.8988	7.17E-12	5.07E-10	Cd302	CD302 antigen
16974	2.1149	7.17E-12	5.07E-10	Lrp6	low density lipoprotein receptor-related protein 6
241915	1.7127	7.33E-12	5.17E-10	Phc3	polyhomeotic-like 3 (Drosophila)
232680	-1.9693	7.52E-12	5.28E-10	Cpa2	carboxypeptidase A2, pancreatic
240028	1.5637	7.75E-12	5.42E-10	Lnpep	leucyl/cystinyl aminopeptidase
66208	-1.7734	7.78E-12	5.42E-10	Nenf	neuron derived neurotrophic factor
433586	1.6855	7.88E-12	5.47E-10	Maml3	mastermind like 3 (Drosophila)
211151	-2.1804	7.96E-12	5.50E-10	Churc1	churchill domain containing 1
70258	-1.9212	8.01E-12	5.52E-10	1500035N22Rik	RIKEN cDNA 1500035N22 gene
59026	2.1032	8.11E-12	5.56E-10	Huwe1	HECT, UBA and WWE domain containing 1
11936	-1.4291	8.14E-12	5.56E-10	Fxyd2	FXYD domain-containing ion transport regulator 2
328572	1.8993	8.19E-12	5.56E-10	Ep300	E1A binding protein p300
380684	1.4144	8.20E-12	5.56E-10	Nefh	neurofilament, heavy polypeptide
14109	-1.9815	8.41E-12	5.68E-10	Fau	Finkel-Biskis-Reilly murine sarcoma virus (FBR-MuSV) ubiquitously expressed (fox derived)
215789	1.3977	8.48E-12	5.71E-10	Phactr2	phosphatase and actin regulator 2
100678	-1.7007	8.51E-12	5.71E-10	Psph	phosphoserine phosphatase
100040792	-1.9678	8.60E-12	5.75E-10	Gm11627	predicted gene 11627
19188	-1.7365	8.67E-12	5.78E-10	Psme2	proteasome (prosome, macropain) 28 subunit, beta
19921	-2.0526	8.71E-12	5.78E-10	Rpl19	ribosomal protein L19
109880	2.0638	8.74E-12	5.78E-10	Braf	Braf transforming gene
353208	-2.3035	8.77E-12	5.78E-10	Zfp931	zinc finger protein 931
108098	-2.2354	8.88E-12	5.83E-10	Med21	mediator complex subunit 21
66148	-2.2945	8.91E-12	5.83E-10	Dnajc15	DnaJ (Hsp40) homolog, subfamily C, member 15
232853	-1.4495	8.96E-12	5.84E-10	Zfp954	zinc finger protein 954
331374	2.2147	9.03E-12	5.86E-10	Dgkk	diacylglycerol kinase kappa
13424	2.3502	9.25E-12	5.98E-10	Dync1h1	dynein cytoplasmic 1 heavy chain 1
69875	-1.9261	9.27E-12	5.98E-10	Ndufa11	NADH dehydrogenase (ubiquinone) 1 alpha subcomplex 11
114143	-1.9406	9.42E-12	6.06E-10	Atp6v0b	ATPase, H+ transporting, lysosomal V0 subunit B
67207	-1.815	9.46E-12	6.06E-10	Lsm1	LSM1 homolog, U6 small nuclear RNA associated (S. cerevisiae)
30059	-1.8829	9.80E-12	6.26E-10	Timm10	translocase of inner mitochondrial membrane 10 homolog (yeast)
11927	-1.8433	9.86E-12	6.26E-10	Atox1	ATX1 (antioxidant protein 1) homolog 1 (yeast)
76376	1.9472	9.88E-12	6.26E-10	Slc24a2	solute carrier family 24 (sodium/potassium/calcium exchanger), member 2
75593	-1.8915	9.90E-12	6.26E-10	2410003K15Rik	RIKEN cDNA 2410003K15 gene
75560	1.9096	1.00E-11	6.30E-10	Ep400	E1A binding protein p400
11958	-2.0555	1.01E-11	6.33E-10	Atp5k	ATP synthase, H+ transporting, mitochondrial F1F0 complex, subunit e
107686	-1.8399	1.02E-11	6.40E-10	Snrpd2	small nuclear ribonucleoprotein D2
207165	2.0171	1.04E-11	6.45E-10	Bptf	bromodomain PHD finger transcription factor
67302	2.4728	1.04E-11	6.46E-10	Zc3h13	zinc finger CCCH type containing 13
672511	1.7573	1.06E-11	6.53E-10	Rnf213	ring finger protein 213
76179	1.8424	1.06E-11	6.53E-10	Usp31	ubiquitin specific peptidase 31
20055	-1.957	1.07E-11	6.56E-10	Rps16	ribosomal protein S16
12316	1.4064	1.09E-11	6.68E-10	Aspm	asp (abnormal spindle)-like, microcephaly associated (Drosophila)
269261	-2.1236	1.10E-11	6.71E-10	Rpl12	ribosomal protein L12
68185	-1.9892	1.13E-11	6.86E-10	Chchd8	coiled-coil-helix-coiled-coil-helix domain containing 8
13869	1.6412	1.15E-11	6.96E-10	Erbb4	v-erb-a erythroblastic leukemia viral oncogene homolog 4 (avian)
72084	-1.8133	1.16E-11	7.04E-10	Pigx	phosphatidylinositol glycan anchor biosynthesis, class X
105689	1.9113	1.17E-11	7.08E-10	Mycbp2	MYC binding protein 2
67164	-1.7961	1.19E-11	7.13E-10	Lipt2	lipoyl(octanoyl) transferase 2 (putative)
69749	-1.7919	1.20E-11	7.16E-10	2410004N09Rik	RIKEN cDNA 2410004N09 gene
56282	-1.8093	1.20E-11	7.19E-10	Mrpl12	mitochondrial ribosomal protein L12
52679	1.645	1.23E-11	7.32E-10	E2f7	E2F transcription factor 7
66066	-1.8048	1.24E-11	7.32E-10	Gng11	guanine nucleotide binding protein (G protein), gamma 11
14570	-1.7143	1.24E-11	7.32E-10	Arhgdig	Rho GDP dissociation inhibitor (GDI) gamma
97159	-1.9375	1.26E-11	7.42E-10	A430005L14Rik	RIKEN cDNA A430005L14 gene
66144	-1.9488	1.28E-11	7.54E-10	Atp6v1f	ATPase, H+ transporting, lysosomal V1 subunit F
18810	2.7515	1.30E-11	7.58E-10	Plec	plectin
380698	1.7542	1.30E-11	7.58E-10	Obscn	obscurin, cytoskeletal calmodulin and titin-interacting RhoGEF
76901	1.9785	1.32E-11	7.63E-10	Phf15	PHD finger protein 15
66431	-2.0507	1.32E-11	7.63E-10	1810049H13Rik	RIKEN cDNA 1810049H13 gene
67308	-1.8747	1.33E-11	7.71E-10	Mrpl46	mitochondrial ribosomal protein L46
320027	2.2306	1.36E-11	7.85E-10	Fstl4	follistatin-like 4
67248	-1.9201	1.37E-11	7.89E-10	Rpl39	ribosomal protein L39
69920	-1.679	1.38E-11	7.91E-10	Polr2i	polymerase (RNA) II (DNA directed) polypeptide I
66169	-1.9016	1.40E-11	7.97E-10	Tomm7	translocase of outer mitochondrial membrane 7 homolog (yeast)
68002	-1.7076	1.41E-11	8.00E-10	1110058L19Rik	RIKEN cDNA 1110058L19 gene
72098	-1.617	1.44E-11	8.18E-10	Tmem68	transmembrane protein 68
434402	-2.0277	1.45E-11	8.19E-10	Gm5617	predicted gene 5617
18546	-1.622	1.46E-11	8.25E-10	Pcp4	Purkinje cell protein 4
56488	-1.9381	1.48E-11	8.32E-10	Nxt1	NTF2-related export protein 1
18986	1.2942	1.50E-11	8.41E-10	Pou2f1	POU domain, class 2, transcription factor 1
66152	-2.0629	1.51E-11	8.43E-10	Uqcr10	ubiquinol-cytochrome c reductase, complex III subunit X
75465	-1.4114	1.52E-11	8.43E-10	Dynlrb2	dynein light chain roadblock-type 2
106489	-1.8461	1.52E-11	8.43E-10	Sft2d1	SFT2 domain containing 1
13649	1.4725	1.53E-11	8.43E-10	Egfr	epidermal growth factor receptor
20660	1.9685	1.53E-11	8.43E-10	Sorl1	sortilin-related receptor, LDLR class A repeats-containing
26405	1.368	1.54E-11	8.47E-10	Map3k2	mitogen-activated protein kinase kinase kinase 2
14812	3.4198	1.54E-11	8.47E-10	Grin2b	glutamate receptor, ionotropic, NMDA2B (epsilon 2)
226757	1.5452	1.55E-11	8.48E-10	Wdr26	WD repeat domain 26
56426	-2.0655	1.57E-11	8.55E-10	Pdcd10	programmed cell death 10
12857	-2.0354	1.58E-11	8.58E-10	Cox4i1	cytochrome c oxidase subunit IV isoform 1
239667	1.9383	1.62E-11	8.79E-10	Dip2b	DIP2 disco-interacting protein 2 homolog B (Drosophila)
109857	-1.4751	1.65E-11	8.91E-10	Cbr3	carbonyl reductase 3
20042	-2.2769	1.65E-11	8.91E-10	Rps12	ribosomal protein S12
13024	-1.9618	1.71E-11	9.16E-10	Ctla2a	cytotoxic T lymphocyte-associated protein 2 alpha
20365	-1.6803	1.72E-11	9.21E-10	Serf1	small EDRK-rich factor 1
66047	-1.8238	1.76E-11	9.39E-10	Mrpl54	mitochondrial ribosomal protein L54
232987	-1.7483	1.81E-11	9.63E-10	B9d2	B9 protein domain 2
19942	-1.9679	1.84E-11	9.75E-10	Rpl27	ribosomal protein L27
66204	-2.2371	1.84E-11	9.76E-10	Acyp1	acylphosphatase 1, erythrocyte (common) type
66925	-1.9273	1.85E-11	9.76E-10	Sdhd	succinate dehydrogenase complex, subunit D, integral membrane protein
228911	1.525	1.86E-11	9.78E-10	Tshz2	teashirt zinc finger family member 2
21367	1.6599	1.86E-11	9.78E-10	Cntn2	contactin 2
20922	-1.9058	1.88E-11	9.78E-10	Supt4h1	suppressor of Ty 4 homolog 1 (S. cerevisiae)
239528	2.9002	1.88E-11	9.78E-10	Eif2c2	eukaryotic translation initiation factor 2C, 2
19659	-1.6193	1.88E-11	9.78E-10	Rbp1	retinol binding protein 1, cellular
66594	-2.0478	1.89E-11	9.78E-10	Uqcr11	ubiquinol-cytochrome c reductase, complex III subunit XI
68563	-1.9996	1.90E-11	9.78E-10	Dpm3	dolichyl-phosphate mannosyltransferase polypeptide 3
66447	-1.806	1.91E-11	9.78E-10	Mgst3	microsomal glutathione S-transferase 3
69116	2.4876	1.91E-11	9.78E-10	Ubr4	ubiquitin protein ligase E3 component n-recognin 4
20511	1.9177	1.91E-11	9.78E-10	Slc1a2	solute carrier family 1 (glial high affinity glutamate transporter), member 2
195209	2.3984	1.91E-11	9.78E-10	Gm22	predicted gene 22
73692	1.5563	1.96E-11	1.00E-09	2410089E03Rik	RIKEN cDNA 2410089E03 gene
68920	-1.7663	1.97E-11	1.00E-09	1110065P20Rik	RIKEN cDNA 1110065P20 gene
18616	1.5894	1.98E-11	1.00E-09	Peg3	paternally expressed 3
107733	-2.1581	2.00E-11	1.01E-09	Mrpl41	mitochondrial ribosomal protein L41
26444	-1.961	2.03E-11	1.03E-09	Psma7	proteasome (prosome, macropain) subunit, alpha type 7
20016	-1.6138	2.04E-11	1.03E-09	Polr1c	polymerase (RNA) I polypeptide C
381633	-1.5862	2.05E-11	1.03E-09	Gm1673	predicted gene 1673
320632	1.6616	2.07E-11	1.03E-09	Snrnp200	small nuclear ribonucleoprotein 200 (U5)
12867	-2.0345	2.07E-11	1.03E-09	Cox7c	cytochrome c oxidase, subunit VIIc
67678	-1.8952	2.08E-11	1.03E-09	Lsm3	LSM3 homolog, U6 small nuclear RNA associated (S. cerevisiae)
67892	-1.7604	2.10E-11	1.04E-09	1810063B05Rik	RIKEN cDNA 1810063B05 gene
23964	2.214	2.13E-11	1.05E-09	Odz2	odd Oz/ten-m homolog 2 (Drosophila)
56433	-1.8892	2.19E-11	1.08E-09	Vps29	vacuolar protein sorting 29 (S. pombe)
268515	2.5273	2.20E-11	1.08E-09	Bahcc1	BAH domain and coiled-coil containing 1
69487	-1.9829	2.22E-11	1.09E-09	2310003L22Rik	RIKEN cDNA 2310003L22 gene
69131	1.7885	2.23E-11	1.09E-09	Cdk12	cyclin-dependent kinase 12
67097	-1.9354	2.27E-11	1.11E-09	Rps10	ribosomal protein S10
21428	-1.714	2.27E-11	1.11E-09	Mlx	MAX-like protein X
68241	-1.7118	2.28E-11	1.11E-09	Fam195a	family with sequence similarity 195, member A
68011	-2.1581	2.30E-11	1.12E-09	Snrpg	small nuclear ribonucleoprotein polypeptide G
239790	-2.1684	2.31E-11	1.12E-09	Ostn	osteocrin
230895	1.7215	2.33E-11	1.12E-09	Vps13d	vacuolar protein sorting 13 D (yeast)
12614	2.5308	2.34E-11	1.12E-09	Celsr1	cadherin, EGF LAG seven-pass G-type receptor 1 (flamingo homolog, Drosophila)
68523	-1.6252	2.38E-11	1.14E-09	Fam96b	family with sequence similarity 96, member B
320184	1.5333	2.39E-11	1.14E-09	Lrrc58	leucine rich repeat containing 58
231872	-1.4997	2.39E-11	1.14E-09	Aimp2	aminoacyl tRNA synthetase complex-interacting multifunctional protein 2
66192	-1.9722	2.45E-11	1.16E-09	Lage3	L antigen family, member 3
17880	2.3031	2.46E-11	1.16E-09	Myh11	myosin, heavy polypeptide 11, smooth muscle
16337	1.7116	2.46E-11	1.16E-09	Insr	insulin receptor
11837	-1.7839	2.46E-11	1.16E-09	Rplp0	ribosomal protein, large, P0
100504421	-2.0385	2.51E-11	1.18E-09	2900076A07Rik	RIKEN cDNA 2900076A07 gene
214944	1.6279	2.53E-11	1.18E-09	Mob3b	MOB kinase activator 3B
66126	-1.8972	2.53E-11	1.18E-09	Elof1	elongation factor 1 homolog (ELF1, S. cerevisiae)
18214	1.2487	2.54E-11	1.18E-09	Ddr2	discoidin domain receptor family, member 2
56368	-1.5175	2.55E-11	1.18E-09	Cyb561d2	cytochrome b-561 domain containing 2
66098	-1.6832	2.55E-11	1.18E-09	Chchd6	coiled-coil-helix-coiled-coil-helix domain containing 6
52530	-1.7807	2.56E-11	1.18E-09	Nhp2	NHP2 ribonucleoprotein homolog (yeast)
330267	1.9373	2.60E-11	1.20E-09	Thsd7a	thrombospondin, type I, domain containing 7A
17992	-2.1155	2.65E-11	1.22E-09	Ndufa4	NADH dehydrogenase (ubiquinone) 1 alpha subcomplex, 4
140810	1.5644	2.66E-11	1.22E-09	Ttbk2	tau tubulin kinase 2
14407	1.9618	2.67E-11	1.22E-09	Gabrg3	gamma-aminobutyric acid (GABA) A receptor, subunit gamma 3
68044	-1.6844	2.70E-11	1.24E-09	Chac2	ChaC, cation transport regulator homolog 2 (E. coli)
66218	-2.0946	2.77E-11	1.26E-09	Ndufb9	NADH dehydrogenase (ubiquinone) 1 beta subcomplex, 9
244551	-2.2829	2.78E-11	1.27E-09	Nanos3	nanos homolog 3 (Drosophila)
69325	-1.8175	2.79E-11	1.27E-09	1700012B09Rik	RIKEN cDNA 1700012B09 gene
15356	-1.6506	2.80E-11	1.27E-09	Hmgcl	3-hydroxy-3-methylglutaryl-Coenzyme A lyase
14910	-2.1703	2.81E-11	1.27E-09	Gt(ROSA)26Sor	gene trap ROSA 26, Philippe Soriano
78286	2.8189	2.82E-11	1.27E-09	Nav2	neuron navigator 2
68611	-2.0178	2.86E-11	1.29E-09	Mrpl28	mitochondrial ribosomal protein L28
77011	1.8434	2.88E-11	1.29E-09	5730590G19Rik	RIKEN cDNA 5730590G19 gene
14816	1.5503	2.88E-11	1.29E-09	Grm1	glutamate receptor, metabotropic 1
109620	2.2048	2.89E-11	1.29E-09	Dsp	desmoplakin
242466	2.3236	2.89E-11	1.29E-09	Zfp462	zinc finger protein 462
57423	-2.0212	2.96E-11	1.31E-09	Atp5j2	ATP synthase, H+ transporting, mitochondrial F0 complex, subunit F2
100216537	-2.1634	2.98E-11	1.32E-09	Snord104	small nucleolar RNA, C/D box 104
75040	-2.3646	3.01E-11	1.33E-09	Efcab10	EF-hand calcium binding domain 10
75597	-1.7586	3.02E-11	1.33E-09	Ndufaf2	NADH dehydrogenase (ubiquinone) 1 alpha subcomplex, assembly factor 2
27207	-1.9721	3.03E-11	1.33E-09	Rps11	ribosomal protein S11
70257	-2.128	3.04E-11	1.33E-09	2010107E04Rik	RIKEN cDNA 2010107E04 gene
78896	-1.771	3.05E-11	1.33E-09	1500015O10Rik	RIKEN cDNA 1500015O10 gene
66086	-2.0436	3.07E-11	1.34E-09	0610037P05Rik	RIKEN cDNA 0610037P05 gene
78304	-1.7589	3.07E-11	1.34E-09	Lsmd1	LSM domain containing 1
69549	-1.7329	3.08E-11	1.34E-09	2310009B15Rik	RIKEN cDNA 2310009B15 gene
67067	-1.8313	3.09E-11	1.34E-09	Romo1	reactive oxygen species modulator 1
74319	-1.9136	3.10E-11	1.34E-09	1110005A03Rik	RIKEN cDNA 1110005A03 gene
18150	-1.692	3.15E-11	1.36E-09	Npm3	nucleoplasmin 3
52245	-2.039	3.19E-11	1.37E-09	Commd2	COMM domain containing 2
67025	-1.8585	3.19E-11	1.37E-09	Rpl11	ribosomal protein L11
52163	-1.4673	3.21E-11	1.37E-09	Camk1	calcium/calmodulin-dependent protein kinase I
68463	-2.0914	3.22E-11	1.37E-09	Mrpl14	mitochondrial ribosomal protein L14
20316	-1.7259	3.22E-11	1.37E-09	Sdf2	stromal cell derived factor 2
58237	-1.8805	3.24E-11	1.38E-09	Nkain4	Na+/K+ transporting ATPase interacting 4
269336	-1.6673	3.27E-11	1.39E-09	Ccdc32	coiled-coil domain containing 32
66337	-1.6887	3.29E-11	1.39E-09	1700025K23Rik	RIKEN cDNA 1700025K23 gene
12217	3.195	3.33E-11	1.41E-09	Bsn	bassoon
68794	1.6258	3.48E-11	1.47E-09	Flnc	filamin C, gamma
75547	1.9021	3.51E-11	1.48E-09	Akap13	A kinase (PRKA) anchor protein 13
12866	-1.9814	3.53E-11	1.48E-09	Cox7a2	cytochrome c oxidase, subunit VIIa 2
75572	-1.9872	3.57E-11	1.50E-09	Acyp2	acylphosphatase 2, muscle type
54219	-1.3617	3.60E-11	1.50E-09	Cd320	CD320 antigen
75398	-1.8138	3.63E-11	1.51E-09	Mrpl32	mitochondrial ribosomal protein L32
14266	2.0117	3.68E-11	1.53E-09	Aff2	AF4/FMR2 family, member 2
19017	1.4314	3.70E-11	1.54E-09	Ppargc1a	peroxisome proliferative activated receptor, gamma, coactivator 1 alpha
66373	-1.9302	3.71E-11	1.54E-09	Lsm5	LSM5 homolog, U6 small nuclear RNA associated (S. cerevisiae)
21648	-1.8433	3.72E-11	1.54E-09	Dynlt1b	dynein light chain Tctex-type 1D
26381	1.3032	3.73E-11	1.54E-09	Esrrg	estrogen-related receptor gamma
64660	-1.7382	3.75E-11	1.54E-09	Mrps24	mitochondrial ribosomal protein S24
66483	-1.8799	3.82E-11	1.57E-09	Rpl36al	ribosomal protein L36A-like
67019	-1.6921	3.83E-11	1.57E-09	Actr6	ARP6 actin-related protein 6 homolog (yeast)
109181	1.5154	3.85E-11	1.57E-09	Trip11	thyroid hormone receptor interactor 11
94040	1.834	3.87E-11	1.58E-09	Clmn	calmin
70544	-2.0938	4.00E-11	1.62E-09	5730437N04Rik	RIKEN cDNA 5730437N04 gene
12288	2.4205	4.07E-11	1.65E-09	Cacna1c	calcium channel, voltage-dependent, L type, alpha 1C subunit
380773	-1.9154	4.08E-11	1.65E-09	1810035L17Rik	RIKEN cDNA 1810035L17 gene
19173	-1.6086	4.23E-11	1.71E-09	Psmb5	proteasome (prosome, macropain) subunit, beta type 5
224904	-1.9211	4.25E-11	1.71E-09	2410015M20Rik	RIKEN cDNA 2410015M20 gene
271564	1.4226	4.30E-11	1.73E-09	Vps13a	vacuolar protein sorting 13A (yeast)
69038	-1.6345	4.31E-11	1.73E-09	1810006K21Rik	RIKEN cDNA 1810006K21 gene
20085	-1.9485	4.35E-11	1.74E-09	Rps19	ribosomal protein S19
68836	-1.7364	4.40E-11	1.76E-09	Mrpl52	mitochondrial ribosomal protein L52
110862	2.7674	4.42E-11	1.76E-09	Kcnq3	potassium voltage-gated channel, subfamily Q, member 3
16785	-1.7951	4.45E-11	1.76E-09	Rpsa	ribosomal protein SA
67101	-1.6357	4.45E-11	1.76E-09	2310039H08Rik	RIKEN cDNA 2310039H08 gene
102644	-1.4452	4.46E-11	1.76E-09	Oaf	OAF homolog (Drosophila)
114641	-1.982	4.46E-11	1.76E-09	Rpl31	ribosomal protein L31
66310	-1.8813	4.46E-11	1.76E-09	Dpy30	dpy-30 homolog (C. elegans)
66397	-1.9	4.55E-11	1.79E-09	Sar1b	SAR1 gene homolog B (S. cerevisiae)
269254	1.64	4.56E-11	1.79E-09	Setx	senataxin
76917	-1.6911	4.57E-11	1.79E-09	Flywch2	FLYWCH family member 2
72355	-1.6065	4.60E-11	1.80E-09	2210021J22Rik	RIKEN cDNA 2210021J22 gene
240726	1.8253	4.64E-11	1.81E-09	Slco5a1	solute carrier organic anion transporter family, member 5A1
378435	2.0085	4.68E-11	1.82E-09	Mafa	v-maf musculoaponeurotic fibrosarcoma oncogene family, protein A (avian)
54364	-1.484	4.78E-11	1.86E-09	Rpp30	ribonuclease P/MRP 30 subunit (human)
68735	-1.9199	4.85E-11	1.88E-09	Mrps18c	mitochondrial ribosomal protein S18C
69666	-2.0386	4.86E-11	1.88E-09	Psmg4	proteasome (prosome, macropain) assembly chaperone 4
64656	-1.7581	4.87E-11	1.88E-09	Mrps23	mitochondrial ribosomal protein S23
77097	2.6121	4.99E-11	1.92E-09	Tanc2	tetratricopeptide repeat, ankyrin repeat and coiled-coil containing 2
17105	-1.9772	5.09E-11	1.95E-09	Lyz2	lysozyme 2
68020	-1.5434	5.09E-11	1.95E-09	2810002N01Rik	RIKEN cDNA 2810002N01 gene
66286	-1.9277	5.10E-11	1.95E-09	Sec11c	SEC11 homolog C (S. cerevisiae)
12571	1.7386	5.14E-11	1.96E-09	Cdk6	cyclin-dependent kinase 6
66271	-1.8237	5.15E-11	1.96E-09	Tmem126a	transmembrane protein 126A
330173	-1.6558	5.19E-11	1.97E-09	2610524H06Rik	RIKEN cDNA 2610524H06 gene
69094	-1.5851	5.23E-11	1.98E-09	Tmem160	transmembrane protein 160
68169	1.2854	5.25E-11	1.99E-09	A930038C07Rik	RIKEN cDNA A930038C07 gene
68135	-1.7392	5.27E-11	1.99E-09	Eif3h	eukaryotic translation initiation factor 3, subunit H
269152	2.7949	5.30E-11	2.00E-09	Kif26b	kinesin family member 26B
69573	-1.6729	5.40E-11	2.03E-09	Hilpda	hypoxia inducible lipid droplet associated
17083	-1.7062	5.49E-11	2.06E-09	Tmed1	transmembrane emp24 domain containing 1
100041649	-1.7838	5.52E-11	2.07E-09	Gm3452	predicted gene 3452
239102	2.5802	5.54E-11	2.07E-09	Zfhx2	zinc finger homeobox 2
18600	1.7715	5.65E-11	2.11E-09	Padi2	peptidyl arginine deiminase, type II
68576	-1.9225	5.66E-11	2.11E-09	Hbxip	hepatitis B virus x interacting protein
77300	1.8501	5.67E-11	2.11E-09	Raph1	Ras association (RalGDS/AF-6) and pleckstrin homology domains 1
20194	-1.783	5.70E-11	2.11E-09	S100a10	S100 calcium binding protein A10 (calpactin)
66398	-1.4742	5.75E-11	2.13E-09	Commd5	COMM domain containing 5
94064	-1.7186	5.83E-11	2.15E-09	Mrpl27	mitochondrial ribosomal protein L27
20091	-1.7928	5.87E-11	2.17E-09	Rps3a	ribosomal protein S3A
100041286	-1.9678	5.93E-11	2.18E-09	Gm11974	predicted gene 11974
20679	1.8718	5.98E-11	2.20E-09	Sox6	SRY-box containing gene 6
83921	1.5375	6.00E-11	2.20E-09	Tmem2	transmembrane protein 2
68520	-1.7193	6.00E-11	2.20E-09	Zfyve21	zinc finger, FYVE domain containing 21
66916	-1.9718	6.01E-11	2.20E-09	Ndufb7	NADH dehydrogenase (ubiquinone) 1 beta subcomplex, 7
68043	-1.7652	6.03E-11	2.20E-09	N6amt2	N-6 adenine-specific DNA methyltransferase 2 (putative)
16413	-1.9182	6.09E-11	2.21E-09	Itgb1bp1	integrin beta 1 binding protein 1
66423	-1.6771	6.10E-11	2.21E-09	2410022L05Rik	RIKEN cDNA 2410022L05 gene
19241	-1.8813	6.10E-11	2.21E-09	Tmsb4x	thymosin, beta 4, X chromosome
19773	-1.7882	6.17E-11	2.23E-09	Rln1	relaxin 1
21672	-1.7276	6.20E-11	2.24E-09	Prdx2	peroxiredoxin 2
382034	2.5331	6.31E-11	2.27E-09	Gse1	genetic suppressor element 1
14694	-1.8365	6.33E-11	2.28E-09	Gnb2l1	guanine nucleotide binding protein (G protein), beta polypeptide 2 like 1
20602	2.4817	6.36E-11	2.28E-09	Ncor2	nuclear receptor co-repressor 2
69215	-1.9286	6.40E-11	2.29E-09	Sat2	spermidine/spermine N1-acetyl transferase 2
14548	-1.8524	6.41E-11	2.29E-09	Mrps33	mitochondrial ribosomal protein S33
117109	-1.7583	6.49E-11	2.31E-09	Pop5	processing of precursor 5, ribonuclease P/MRP family (S. cerevisiae)
21371	-1.8231	6.51E-11	2.32E-09	Tbca	tubulin cofactor A
100503670	-2.0141	6.57E-11	2.33E-09	Rpl5	ribosomal protein L5
67671	-1.7443	6.58E-11	2.33E-09	Rpl38	ribosomal protein L38
20643	-1.9898	6.69E-11	2.37E-09	Snrpe	small nuclear ribonucleoprotein E
66167	-1.824	6.73E-11	2.38E-09	Ccdc72	coiled-coil domain containing 72
56615	-1.7745	6.74E-11	2.38E-09	Mgst1	microsomal glutathione S-transferase 1
229285	1.5117	6.75E-11	2.38E-09	Spg20	spastic paraplegia 20, spartin (Troyer syndrome) homolog (human)
66506	-1.6253	6.77E-11	2.38E-09	Psmg3	proteasome (prosome, macropain) assembly chaperone 3
216965	1.414	6.88E-11	2.41E-09	Taok1	TAO kinase 1
286940	1.527	6.94E-11	2.43E-09	Flnb	filamin, beta
68268	1.3277	6.96E-11	2.43E-09	Zdhhc21	zinc finger, DHHC domain containing 21
54004	1.8532	6.96E-11	2.43E-09	Diap2	diaphanous homolog 2 (Drosophila)
69912	-1.5564	7.18E-11	2.50E-09	Nup43	nucleoporin 43
71846	-1.4061	7.23E-11	2.51E-09	Syce2	synaptonemal complex central element protein 2
18987	2.1208	7.23E-11	2.51E-09	Pou2f2	POU domain, class 2, transcription factor 2
64337	-2.2834	7.28E-11	2.52E-09	Gng13	guanine nucleotide binding protein (G protein), gamma 13
246196	-1.5964	7.31E-11	2.52E-09	Zfp277	zinc finger protein 277
66928	-1.7286	7.36E-11	2.54E-09	3110001D03Rik	RIKEN cDNA 3110001D03 gene
66061	-1.6724	7.41E-11	2.54E-09	Tctex1d2	Tctex1 domain containing 2
17938	-1.8498	7.41E-11	2.54E-09	Naca	nascent polypeptide-associated complex alpha polypeptide
320706	3.3221	7.47E-11	2.56E-09	9830001H06Rik	RIKEN cDNA 9830001H06 gene
108000	1.3017	7.49E-11	2.56E-09	Cenpf	centromere protein F
18245	-1.6415	7.50E-11	2.56E-09	Oaz1	ornithine decarboxylase antizyme 1
73072	2.1404	7.60E-11	2.59E-09	BC068157	cDNA sequence BC068157
55950	-1.5972	7.61E-11	2.59E-09	Bri3	brain protein I3
232566	-1.5248	7.70E-11	2.61E-09	Amn1	antagonist of mitotic exit network 1 homolog (S. cerevisiae)
17993	-2.0496	7.72E-11	2.62E-09	Ndufs4	NADH dehydrogenase (ubiquinone) Fe-S protein 4
66357	-1.8917	7.80E-11	2.64E-09	Ostc	oligosaccharyltransferase complex subunit
50773	-1.7336	7.81E-11	2.64E-09	Nt5c	5',3'-nucleotidase, cytosolic
26901	-1.9153	7.87E-11	2.65E-09	Deb1	differentially expressed in B16F10 1
241075	2.0649	7.91E-11	2.66E-09	Plekhm3	pleckstrin homology domain containing, family M, member 3
12836	2.3641	7.93E-11	2.66E-09	Col7a1	collagen, type VII, alpha 1
68617	2.0735	7.96E-11	2.66E-09	1110012J17Rik	RIKEN cDNA 1110012J17 gene
319776	1.894	7.96E-11	2.66E-09	Tmem72	transmembrane protein 72
407785	-1.8013	8.02E-11	2.68E-09	Ndufs6	NADH dehydrogenase (ubiquinone) Fe-S protein 6
17355	1.6599	8.05E-11	2.68E-09	Aff1	AF4/FMR2 family, member 1
14804	1.2716	8.08E-11	2.69E-09	Grid2	glutamate receptor, ionotropic, delta 2
13800	1.6401	8.10E-11	2.69E-09	Enah	enabled homolog (Drosophila)
66212	-1.8599	8.12E-11	2.69E-09	Sec61b	Sec61 beta subunit
14218	2.2511	8.14E-11	2.69E-09	Sh3pxd2a	SH3 and PX domains 2A
329003	1.858	8.26E-11	2.73E-09	Zfp516	zinc finger protein 516
241589	2.4193	8.29E-11	2.73E-09	D430041D05Rik	RIKEN cDNA D430041D05 gene
15528	-2.0357	8.34E-11	2.74E-09	Hspe1	heat shock protein 1 (chaperonin 10)
68178	1.9121	8.38E-11	2.75E-09	Cgnl1	cingulin-like 1
27494	1.6091	8.46E-11	2.76E-09	Amot	angiomotin
69790	-1.6651	8.47E-11	2.76E-09	Med30	mediator complex subunit 30
56692	-1.5656	8.47E-11	2.76E-09	Lamtor3	late endosomal/lysosomal adaptor, MAPK and MTOR activator 3
70456	-1.8296	8.47E-11	2.76E-09	Brp44	brain protein 44
235459	-2.0036	8.48E-11	2.76E-09	Gtf2a2	general transcription factor II A, 2
237979	2.9085	8.55E-11	2.78E-09	Sdk2	sidekick homolog 2 (chicken)
24127	1.3548	8.56E-11	2.78E-09	Xrn1	5'-3' exoribonuclease 1
19981	-1.7414	8.58E-11	2.78E-09	Rpl37a	ribosomal protein L37a
110323	-1.8064	8.85E-11	2.86E-09	Cox6b1	cytochrome c oxidase, subunit VIb polypeptide 1
56531	1.9752	8.90E-11	2.87E-09	Ylpm1	YLP motif containing 1
66379	-1.8128	8.92E-11	2.87E-09	2310016M24Rik	RIKEN cDNA 2310016M24 gene
214580	-1.9953	8.99E-11	2.88E-09	Pstk	phosphoseryl-tRNA kinase
100900	-1.9306	8.99E-11	2.88E-09	Hscb	HscB iron-sulfur cluster co-chaperone homolog (E. coli)
66161	-2.002	9.05E-11	2.90E-09	Pop4	processing of precursor 4, ribonuclease P/MRP family, (S. cerevisiae)
100042784	1.9679	9.09E-11	2.91E-09	Prdm11	PR domain containing 11
26443	-1.8784	9.33E-11	2.98E-09	Psma6	proteasome (prosome, macropain) subunit, alpha type 6
67840	-1.8007	9.34E-11	2.98E-09	Mrp63	mitochondrial ribosomal protein 63
12402	2.8872	9.44E-11	3.00E-09	Cbl	Casitas B-lineage lymphoma
66268	-1.8331	9.46E-11	3.01E-09	Pigyl	phosphatidylinositol glycan anchor biosynthesis, class Y-like
68250	-2.0507	9.56E-11	3.03E-09	Fam96a	family with sequence similarity 96, member A
76972	-1.9689	9.57E-11	3.03E-09	2810008D09Rik	RIKEN cDNA 2810008D09 gene
100503311	-1.7967	9.90E-11	3.13E-09	1700027A23Rik	RIKEN cDNA 1700027A23 gene
595136	-1.7081	9.92E-11	3.13E-09	Ndufs5	NADH dehydrogenase (ubiquinone) Fe-S protein 5
12015	-1.5347	9.98E-11	3.14E-09	Bad	BCL2-associated agonist of cell death
68537	-1.9965	9.99E-11	3.14E-09	Mrpl13	mitochondrial ribosomal protein L13
69731	-1.6697	1.00E-10	3.14E-09	Gemin7	gem (nuclear organelle) associated protein 7
67217	-1.3423	1.00E-10	3.14E-09	2810055F11Rik	RIKEN cDNA 2810055F11 gene
66231	-1.7879	1.01E-10	3.15E-09	Thoc7	THO complex 7 homolog (Drosophila)
14533	-1.9903	1.01E-10	3.15E-09	Bloc1s1	biogenesis of lysosome-related organelles complex-1, subunit 1
208613	-1.5732	1.04E-10	3.24E-09	Tmem212	transmembrane protein 212
66487	-1.9489	1.04E-10	3.25E-09	2010107H07Rik	RIKEN cDNA 2010107H07 gene
20229	-1.9155	1.06E-10	3.28E-09	Sat1	spermidine/spermine N1-acetyl transferase 1
227720	1.8879	1.07E-10	3.31E-09	Nup214	nucleoporin 214
66174	-1.8701	1.07E-10	3.31E-09	Nudt14	nudix (nucleoside diphosphate linked moiety X)-type motif 14
20273	2.4534	1.09E-10	3.38E-09	Scn8a	sodium channel, voltage-gated, type VIII, alpha
12125	1.3264	1.10E-10	3.39E-09	Bcl2l11	BCL2-like 11 (apoptosis facilitator)
72249	-2.7416	1.10E-10	3.39E-09	1700019G24Rik	RIKEN cDNA 1700019G24 gene
66401	-1.6247	1.11E-10	3.41E-09	Nudt2	nudix (nucleoside diphosphate linked moiety X)-type motif 2
69770	-1.9601	1.11E-10	3.41E-09	1600002K03Rik	RIKEN cDNA 1600002K03 gene
245827	1.9008	1.12E-10	3.42E-09	Fat2	FAT tumor suppressor homolog 2 (Drosophila)
11504	1.3939	1.12E-10	3.42E-09	Adamts1	a disintegrin-like and metallopeptidase (reprolysin type) with thrombospondin type 1 motif, 1
70536	-1.5102	1.13E-10	3.44E-09	Qpct	glutaminyl-peptide cyclotransferase (glutaminyl cyclase)
20874	1.4688	1.13E-10	3.45E-09	Slk	STE20-like kinase (yeast)
233532	1.4244	1.14E-10	3.47E-09	Rsf1	remodeling and spacing factor 1
14373	-1.8536	1.14E-10	3.47E-09	G0s2	G0/G1 switch gene 2
232341	1.9851	1.15E-10	3.49E-09	Wnk1	WNK lysine deficient protein kinase 1
71787	-1.6006	1.16E-10	3.49E-09	Trnau1ap	tRNA selenocysteine 1 associated protein 1
331623	1.7088	1.16E-10	3.49E-09	Bend3	BEN domain containing 3
73721	-1.6776	1.16E-10	3.49E-09	1110017D15Rik	RIKEN cDNA 1110017D15 gene
23922	-1.6041	1.16E-10	3.50E-09	Jtb	jumping translocation breakpoint
17306	1.833	1.18E-10	3.54E-09	Sypl2	synaptophysin-like 2
20683	1.2758	1.18E-10	3.54E-09	Sp1	trans-acting transcription factor 1
58809	-1.7055	1.18E-10	3.54E-09	Rnase4	ribonuclease, RNase A family 4
81910	1.8163	1.19E-10	3.55E-09	Rrbp1	ribosome binding protein 1
52469	-1.8499	1.19E-10	3.55E-09	Ccdc56	coiled-coil domain containing 56
73261	-1.5181	1.19E-10	3.55E-09	1700037C18Rik	RIKEN cDNA 1700037C18 gene
68763	-1.5746	1.19E-10	3.55E-09	1110038B12Rik	RIKEN cDNA 1110038B12 gene
78303	-1.5958	1.19E-10	3.55E-09	Hist3h2ba	histone cluster 3, H2ba
71564	-1.8135	1.20E-10	3.55E-09	Izumo4	IZUMO family member 4
105387	-1.5933	1.20E-10	3.55E-09	Akr1c14	aldo-keto reductase family 1, member C14
71375	1.7673	1.21E-10	3.56E-09	Foxn3	forkhead box N3
66206	-1.9155	1.21E-10	3.56E-09	1110059E24Rik	RIKEN cDNA 1110059E24 gene
66181	-1.8277	1.21E-10	3.56E-09	Nop10	NOP10 ribonucleoprotein homolog (yeast)
317717	-1.6963	1.22E-10	3.59E-09	Sec22a	SEC22 vesicle trafficking protein homologe A (S. cerevisiae)
18193	2.0157	1.22E-10	3.59E-09	Nsd1	nuclear receptor-binding SET-domain protein 1
233833	1.5426	1.23E-10	3.60E-09	Tnrc6a	trinucleotide repeat containing 6a
77862	-1.5517	1.23E-10	3.60E-09	Thyn1	thymocyte nuclear protein 1
69137	-1.3093	1.25E-10	3.65E-09	2200002K05Rik	RIKEN cDNA 2200002K05 gene
11994	1.508	1.26E-10	3.70E-09	Pcdh15	protocadherin 15
20116	-1.8559	1.27E-10	3.70E-09	Rps8	ribosomal protein S8
68133	-1.6244	1.27E-10	3.70E-09	Gcsh	glycine cleavage system protein H (aminomethyl carrier)
19337	-1.5003	1.28E-10	3.72E-09	Rab33a	RAB33A, member of RAS oncogene family
66293	-2.0258	1.28E-10	3.72E-09	1810032O08Rik	RIKEN cDNA 1810032O08 gene
18232	-1.2808	1.29E-10	3.73E-09	Nxph2	neurexophilin 2
19250	2.1609	1.30E-10	3.75E-09	Ptpn14	protein tyrosine phosphatase, non-receptor type 14
77920	-1.6307	1.35E-10	3.89E-09	A330102I10Rik	RIKEN cDNA A330102I10 gene
30055	-1.6822	1.35E-10	3.89E-09	Timm13	translocase of inner mitochondrial membrane 13 homolog (yeast)
208922	2.2858	1.36E-10	3.89E-09	Cpeb3	cytoplasmic polyadenylation element binding protein 3
78245	-2.29	1.36E-10	3.89E-09	Acbd7	acyl-Coenzyme A binding domain containing 7
215690	3.0032	1.36E-10	3.89E-09	Nav1	neuron navigator 1
207965	-1.6107	1.36E-10	3.89E-09	Mettl21d	methyltransferase like 21D
105351	-1.5975	1.36E-10	3.90E-09	AW209491	expressed sequence AW209491
12212	1.2417	1.37E-10	3.90E-09	Chic1	cysteine-rich hydrophobic domain 1
80915	-1.6462	1.38E-10	3.93E-09	Dusp12	dual specificity phosphatase 12
14923	-1.8484	1.38E-10	3.94E-09	Guk1	guanylate kinase 1
434008	2.2138	1.40E-10	3.98E-09	Gm5567	predicted gene 5567
78294	-2.0264	1.41E-10	4.00E-09	Rps27a	ribosomal protein S27A
20564	2.0967	1.41E-10	4.00E-09	Slit3	slit homolog 3 (Drosophila)
68550	-1.8692	1.43E-10	4.03E-09	1110002N22Rik	RIKEN cDNA 1110002N22 gene
26422	1.5286	1.44E-10	4.07E-09	Nbea	neurobeachin
207181	1.7489	1.45E-10	4.09E-09	Rbms3	RNA binding motif, single stranded interacting protein
66230	-1.7331	1.45E-10	4.09E-09	Mrps28	mitochondrial ribosomal protein S28
69019	-1.6645	1.45E-10	4.09E-09	Spcs1	signal peptidase complex subunit 1 homolog (S. cerevisiae)
69792	-1.7017	1.46E-10	4.09E-09	Med6	mediator of RNA polymerase II transcription, subunit 6 homolog (yeast)
71389	1.9056	1.49E-10	4.17E-09	Chd6	chromodomain helicase DNA binding protein 6
16597	2.1828	1.49E-10	4.17E-09	Klf12	Kruppel-like factor 12
20305	-1.9152	1.49E-10	4.17E-09	Ccl6	chemokine (C-C motif) ligand 6
57316	-1.8495	1.52E-10	4.22E-09	C1d	C1D nuclear receptor co-repressor
56176	-1.976	1.52E-10	4.22E-09	Pigp	phosphatidylinositol glycan anchor biosynthesis, class P
69742	-1.7585	1.52E-10	4.22E-09	Tm2d2	TM2 domain containing 2
20363	-1.9285	1.52E-10	4.22E-09	Sepp1	selenoprotein P, plasma, 1
16001	2.2353	1.52E-10	4.22E-09	Igf1r	insulin-like growth factor I receptor
54214	1.8176	1.53E-10	4.25E-09	Golga4	golgi autoantigen, golgin subfamily a, 4
330355	1.5214	1.54E-10	4.26E-09	Dnahc6	dynein, axonemal, heavy chain 6
23888	1.6335	1.54E-10	4.26E-09	Gpc6	glypican 6
94212	2.138	1.54E-10	4.26E-09	Pag1	phosphoprotein associated with glycosphingolipid microdomains 1
20356	1.9894	1.57E-10	4.32E-09	Sema5a	sema domain, seven thrombospondin repeats (type 1 and type 1-like), transmembrane domain (TM) and short cytoplasmic domain, (semaphorin) 5A
75614	-1.8924	1.58E-10	4.34E-09	2610019E17Rik	RIKEN cDNA 2610019E17 gene
244349	2.3025	1.58E-10	4.35E-09	Myst3	MYST histone acetyltransferase (monocytic leukemia) 3
268980	1.6667	1.59E-10	4.37E-09	Strn	striatin, calmodulin binding protein
270150	-1.8643	1.60E-10	4.37E-09	Ccdc153	coiled-coil domain containing 153
69745	-1.6399	1.60E-10	4.37E-09	Pold4	polymerase (DNA-directed), delta 4
320191	1.3699	1.61E-10	4.40E-09	Hook3	hook homolog 3 (Drosophila)
66618	-1.7986	1.63E-10	4.44E-09	Snrnp27	small nuclear ribonucleoprotein 27 (U4/U6.U5)
66461	-1.6369	1.67E-10	4.54E-09	Ptpmt1	protein tyrosine phosphatase, mitochondrial 1
66199	-1.4502	1.67E-10	4.54E-09	Commd4	COMM domain containing 4
66497	-1.4808	1.68E-10	4.55E-09	2610528E23Rik	RIKEN cDNA 2610528E23 gene
67710	-1.7313	1.69E-10	4.58E-09	Polr2g	polymerase (RNA) II (DNA directed) polypeptide G
68126	-1.8001	1.69E-10	4.58E-09	Fahd2a	fumarylacetoacetate hydrolase domain containing 2A
66377	-1.5177	1.70E-10	4.58E-09	Ndufc1	NADH dehydrogenase (ubiquinone) 1, subcomplex unknown, 1
20103	-1.7773	1.70E-10	4.58E-09	Rps5	ribosomal protein S5
100683	2.0975	1.70E-10	4.58E-09	Trrap	transformation/transcription domain-associated protein
19175	-1.6866	1.71E-10	4.59E-09	Psmb6	proteasome (prosome, macropain) subunit, beta type 6
108652	-1.6955	1.72E-10	4.61E-09	Slc35b3	solute carrier family 35, member B3
69719	1.8338	1.72E-10	4.61E-09	Cad	carbamoyl-phosphate synthetase 2, aspartate transcarbamylase, and dihydroorotase
14400	1.7652	1.73E-10	4.63E-09	Gabrb1	gamma-aminobutyric acid (GABA) A receptor, subunit beta 1
76846	-1.8722	1.75E-10	4.68E-09	Rps9	ribosomal protein S9
15108	-1.6672	1.75E-10	4.68E-09	Hsd17b10	hydroxysteroid (17-beta) dehydrogenase 10
59029	-1.6866	1.76E-10	4.69E-09	Psmd14	proteasome (prosome, macropain) 26S subunit, non-ATPase, 14
68895	-1.535	1.76E-10	4.69E-09	Rasl11a	RAS-like, family 11, member A
94187	1.5257	1.76E-10	4.69E-09	Zfp423	zinc finger protein 423
68052	-1.8574	1.77E-10	4.70E-09	Rps13	ribosomal protein S13
53881	1.5759	1.78E-10	4.72E-09	Slc5a3	solute carrier family 5 (inositol transporters), member 3
56724	-1.7766	1.79E-10	4.73E-09	Cript	cysteine-rich PDZ-binding protein
268373	-1.6618	1.83E-10	4.85E-09	Ppia	peptidylprolyl isomerase A
56089	-1.4876	1.87E-10	4.93E-09	Ramp3	receptor (calcitonin) activity modifying protein 3
17749	-2.4174	1.88E-10	4.95E-09	Polr2k	polymerase (RNA) II (DNA directed) polypeptide K
14131	-1.7014	1.88E-10	4.95E-09	Fcgr3	Fc receptor, IgG, low affinity III
12864	-1.9396	1.89E-10	4.97E-09	Cox6c	cytochrome c oxidase, subunit VIc
231889	-1.8069	1.90E-10	4.99E-09	Bud31	BUD31 homolog (yeast)
320311	1.9586	1.91E-10	5.00E-09	Rnf152	ring finger protein 152
20813	-1.7157	1.91E-10	5.00E-09	Srp14	signal recognition particle 14
110521	2.361	1.94E-10	5.04E-09	Hivep1	human immunodeficiency virus type I enhancer binding protein 1
12508	-1.5542	1.94E-10	5.04E-09	Cd53	CD53 antigen
18029	1.9803	1.94E-10	5.04E-09	Nfic	nuclear factor I/C
17847	1.5945	1.94E-10	5.05E-09	Usp34	ubiquitin specific peptidase 34
18040	1.5403	1.95E-10	5.06E-09	Nefm	neurofilament, medium polypeptide
68634	-1.5006	1.95E-10	5.06E-09	Tm2d3	TM2 domain containing 3
69692	-1.7346	1.95E-10	5.06E-09	Hddc2	HD domain containing 2
19206	1.6812	2.00E-10	5.18E-09	Ptch1	patched homolog 1
17101	1.9564	2.01E-10	5.18E-09	Lyst	lysosomal trafficking regulator
78653	-1.8153	2.02E-10	5.20E-09	Bola3	bolA-like 3 (E. coli)
13090	-2.2826	2.03E-10	5.22E-09	Cyp2b19	cytochrome P450, family 2, subfamily b, polypeptide 19
104303	-1.7602	2.03E-10	5.22E-09	Arl1	ADP-ribosylation factor-like 1
16678	-1.2545	2.03E-10	5.22E-09	Krt1	keratin 1
71751	2.2629	2.04E-10	5.23E-09	Map3k13	mitogen-activated protein kinase kinase kinase 13
68079	-1.3724	2.05E-10	5.24E-09	Pdcd2l	programmed cell death 2-like
55978	-1.7581	2.05E-10	5.24E-09	Ift20	intraflagellar transport 20 homolog (Chlamydomonas)
18673	-1.5215	2.05E-10	5.24E-09	Phb	prohibitin
20262	-1.4677	2.07E-10	5.27E-09	Stmn3	stathmin-like 3
83925	1.3497	2.08E-10	5.31E-09	Trps1	trichorhinophalangeal syndrome I (human)
69747	-1.8887	2.11E-10	5.37E-09	Zswim7	zinc finger, SWIM-type containing 7
54405	-1.7592	2.12E-10	5.37E-09	Ndufa1	NADH dehydrogenase (ubiquinone) 1 alpha subcomplex, 1
66116	-1.9544	2.15E-10	5.44E-09	Cml1	camello-like 1
100503869	-1.5578	2.15E-10	5.44E-09	Gm13845	predicted gene 13845
20364	-1.6474	2.16E-10	5.46E-09	Sepw1	selenoprotein W, muscle 1
17991	-1.9441	2.16E-10	5.46E-09	Ndufa2	NADH dehydrogenase (ubiquinone) 1 alpha subcomplex, 2
269593	1.6333	2.17E-10	5.47E-09	Luzp1	leucine zipper protein 1
78455	2.3295	2.18E-10	5.50E-09	Helz	helicase with zinc finger domain
14590	-1.8658	2.19E-10	5.50E-09	Ggh	gamma-glutamyl hydrolase
16772	1.9108	2.19E-10	5.50E-09	Lama1	laminin, alpha 1
27204	2.2168	2.21E-10	5.54E-09	Syn3	synapsin III
60411	-1.7453	2.21E-10	5.54E-09	Cenpk	centromere protein K
195040	-1.6441	2.23E-10	5.58E-09	Tmem199	transmembrane protein 199
11549	1.5212	2.24E-10	5.59E-09	Adra1a	adrenergic receptor, alpha 1a
72145	2.2425	2.24E-10	5.59E-09	Wdfy3	WD repeat and FYVE domain containing 3
19989	-1.7563	2.25E-10	5.60E-09	Rpl7	ribosomal protein L7
66910	-1.5777	2.26E-10	5.60E-09	Tmem107	transmembrane protein 107
121022	-1.578	2.26E-10	5.60E-09	Mrps6	mitochondrial ribosomal protein S6
241694	1.5794	2.28E-10	5.65E-09	Ralgapa2	Ral GTPase activating protein, alpha subunit 2 (catalytic)
229542	1.8123	2.28E-10	5.65E-09	Gatad2b	GATA zinc finger domain containing 2B
226856	1.7127	2.29E-10	5.67E-09	Lpgat1	lysophosphatidylglycerol acyltransferase 1
76366	-1.3672	2.31E-10	5.72E-09	Mtif3	mitochondrial translational initiation factor 3
66860	1.4397	2.33E-10	5.75E-09	Tanc1	tetratricopeptide repeat, ankyrin repeat and coiled-coil containing 1
68431	-1.2569	2.34E-10	5.76E-09	Fbxl15	F-box and leucine-rich repeat protein 15
26451	-1.7345	2.37E-10	5.83E-09	Rpl27a	ribosomal protein L27A
67199	-1.6884	2.38E-10	5.84E-09	Pfdn1	prefoldin 1
66838	-1.6508	2.38E-10	5.85E-09	0610009L18Rik	RIKEN cDNA 0610009L18 gene
106564	-1.7287	2.39E-10	5.86E-09	Ppcs	phosphopantothenoylcysteine synthetase
66419	-1.7011	2.42E-10	5.91E-09	Mrpl11	mitochondrial ribosomal protein L11
69225	-1.5045	2.43E-10	5.93E-09	Carkd	carbohydrate kinase domain containing
67196	-1.8486	2.43E-10	5.93E-09	Ube2t	ubiquitin-conjugating enzyme E2T (putative)
378462	-2.0722	2.44E-10	5.93E-09	Morn2	MORN repeat containing 2
241175	1.2308	2.44E-10	5.93E-09	Cntnap5b	contactin associated protein-like 5B
19263	1.7407	2.46E-10	5.98E-09	Ptprb	protein tyrosine phosphatase, receptor type, B
21960	2.797	2.46E-10	5.98E-09	Tnr	tenascin R
18087	1.2598	2.50E-10	6.07E-09	Nktr	natural killer tumor recognition sequence
241688	1.5248	2.51E-10	6.08E-09	6330439K17Rik	RIKEN cDNA 6330439K17 gene
20418	2.036	2.52E-10	6.08E-09	Shc3	src homology 2 domain-containing transforming protein C3
80297	1.7395	2.55E-10	6.15E-09	Spnb4	spectrin beta 4
14007	1.8558	2.56E-10	6.18E-09	Celf2	CUGBP, Elav-like family member 2
16561	1.967	2.58E-10	6.21E-09	Kif1b	kinesin family member 1B
121021	1.6527	2.58E-10	6.22E-09	Cspg4	chondroitin sulfate proteoglycan 4
267019	-1.852	2.61E-10	6.27E-09	Rps15a	ribosomal protein S15A
107656	2.366	2.62E-10	6.28E-09	Krt9	keratin 9
56741	1.6464	2.63E-10	6.29E-09	Igdcc4	immunoglobulin superfamily, DCC subclass, member 4
30046	1.3456	2.63E-10	6.29E-09	Zfp292	zinc finger protein 292
232174	1.5804	2.63E-10	6.30E-09	Cyp26b1	cytochrome P450, family 26, subfamily b, polypeptide 1
320415	-1.9945	2.66E-10	6.35E-09	Gchfr	GTP cyclohydrolase I feedback regulator
18570	-1.7176	2.68E-10	6.39E-09	Pdcd6	programmed cell death 6
27397	-1.6054	2.75E-10	6.55E-09	Mrpl17	mitochondrial ribosomal protein L17
73373	-1.6821	2.76E-10	6.57E-09	Phospho2	phosphatase, orphan 2
66448	-1.6745	2.77E-10	6.58E-09	Mrpl20	mitochondrial ribosomal protein L20
53600	-1.7219	2.80E-10	6.65E-09	Timm23	translocase of inner mitochondrial membrane 23 homolog (yeast)
11812	-1.9086	2.83E-10	6.70E-09	Apoc1	apolipoprotein C-I
16880	1.3627	2.88E-10	6.81E-09	Lifr	leukemia inhibitory factor receptor
24070	-1.4707	2.88E-10	6.81E-09	Mpdu1	mannose-P-dolichol utilization defect 1
67661	1.768	2.91E-10	6.87E-09	Ift172	intraflagellar transport 172 homolog (Chlamydomonas)
217194	1.5259	2.95E-10	6.95E-09	Klhl11	kelch-like 11 (Drosophila)
225887	-1.6486	2.95E-10	6.95E-09	Ndufs8	NADH dehydrogenase (ubiquinone) Fe-S protein 8
19714	1.555	3.02E-10	7.10E-09	Rev3l	REV3-like, catalytic subunit of DNA polymerase zeta RAD54 like (S. cerevisiae)
75316	-1.6246	3.06E-10	7.17E-09	Taf1d	TATA box binding protein (Tbp)-associated factor, RNA polymerase I, D
67023	-1.6441	3.10E-10	7.27E-09	Use1	unconventional SNARE in the ER 1 homolog (S. cerevisiae)
11941	2.0771	3.11E-10	7.27E-09	Atp2b2	ATPase, Ca++ transporting, plasma membrane 2
66291	-1.7208	3.11E-10	7.27E-09	1810030N24Rik	RIKEN cDNA 1810030N24 gene
218490	-1.6778	3.11E-10	7.27E-09	Btf3	basic transcription factor 3
30045	-1.6107	3.13E-10	7.31E-09	Dnajc12	DnaJ (Hsp40) homolog, subfamily C, member 12
22276	-1.7543	3.16E-10	7.37E-09	Uros	uroporphyrinogen III synthase
72900	-1.8391	3.17E-10	7.38E-09	Ndufv2	NADH dehydrogenase (ubiquinone) flavoprotein 2
98452	-2.0089	3.19E-10	7.40E-09	B230209K01Rik	RIKEN cDNA B230209K01 gene
212073	2.2701	3.21E-10	7.44E-09	4831426I19Rik	RIKEN cDNA 4831426I19 gene
68818	-1.5163	3.21E-10	7.44E-09	Zfand2b	zinc finger, AN1 type domain 2B
225207	1.2352	3.22E-10	7.44E-09	Zfp521	zinc finger protein 521
433771	-1.8244	3.22E-10	7.44E-09	Minos1	mitochondrial inner membrane organizing system 1
225164	1.3509	3.23E-10	7.44E-09	Mib1	mindbomb homolog 1 (Drosophila)
69126	-1.8524	3.23E-10	7.44E-09	1810022K09Rik	RIKEN cDNA 1810022K09 gene
58991	2.8712	3.26E-10	7.50E-09	Ghrl	ghrelin
66055	-1.8936	3.27E-10	7.51E-09	0610009D07Rik	RIKEN cDNA 0610009D07 gene
77422	-1.7553	3.27E-10	7.51E-09	C330018D20Rik	RIKEN cDNA C330018D20 gene
13627	-1.625	3.28E-10	7.52E-09	Eef1a1	eukaryotic translation elongation factor 1 alpha 1
13714	1.6284	3.30E-10	7.55E-09	Elk4	ELK4, member of ETS oncogene family
329002	1.7373	3.30E-10	7.55E-09	Zfp236	zinc finger protein 236
16818	-1.2848	3.31E-10	7.55E-09	Lck	lymphocyte protein tyrosine kinase
69871	-1.5043	3.33E-10	7.59E-09	Ppp1r35	protein phosphatase 1, regulatory subunit 35
52335	1.9713	3.33E-10	7.60E-09	Atxn1l	ataxin 1-like
19171	-1.5619	3.37E-10	7.66E-09	Psmb10	proteasome (prosome, macropain) subunit, beta type 10
245841	-1.5881	3.37E-10	7.66E-09	Polr2h	polymerase (RNA) II (DNA directed) polypeptide H
66374	-1.4628	3.37E-10	7.66E-09	2310011J03Rik	RIKEN cDNA 2310011J03 gene
17149	-1.7574	3.38E-10	7.66E-09	Magoh	mago-nashi homolog, proliferation-associated (Drosophila)
65099	-1.5769	3.38E-10	7.66E-09	Irak1bp1	interleukin-1 receptor-associated kinase 1 binding protein 1
77252	-1.7274	3.39E-10	7.66E-09	9430038I01Rik	RIKEN cDNA 9430038I01 gene
68197	-1.7186	3.41E-10	7.70E-09	Ndufc2	NADH dehydrogenase (ubiquinone) 1, subcomplex unknown, 2
19166	-1.6007	3.43E-10	7.74E-09	Psma2	proteasome (prosome, macropain) subunit, alpha type 2
12257	-1.8895	3.44E-10	7.74E-09	Tspo	translocator protein
328329	2.1694	3.44E-10	7.74E-09	Mast4	microtubule associated serine/threonine kinase family member 4
66278	-1.7754	3.44E-10	7.74E-09	1810013D10Rik	RIKEN cDNA 1810013D10 gene
21915	-1.7881	3.46E-10	7.76E-09	Dtymk	deoxythymidylate kinase
72012	-1.7904	3.46E-10	7.76E-09	1600020E01Rik	RIKEN cDNA 1600020E01 gene
108755	-1.6186	3.49E-10	7.80E-09	Lyrm2	LYR motif containing 2
28080	-1.7643	3.49E-10	7.80E-09	Atp5o	ATP synthase, H+ transporting, mitochondrial F1 complex, O subunit
13885	-1.7032	3.50E-10	7.80E-09	Esd	esterase D/formylglutathione hydrolase
19281	2.4947	3.50E-10	7.80E-09	Ptprt	protein tyrosine phosphatase, receptor type, T
54343	1.9553	3.51E-10	7.83E-09	Atf7ip	activating transcription factor 7 interacting protein
69064	-1.6466	3.52E-10	7.84E-09	1810014F10Rik	RIKEN cDNA 1810014F10 gene
12824	1.7419	3.55E-10	7.89E-09	Col2a1	collagen, type II, alpha 1
23897	-1.6358	3.55E-10	7.89E-09	Hax1	HCLS1 associated X-1
17313	-1.3626	3.59E-10	7.97E-09	Mgp	matrix Gla protein
76117	-1.6855	3.60E-10	7.98E-09	Arhgap15	Rho GTPase activating protein 15
66637	-1.6893	3.61E-10	7.98E-09	Tsen15	tRNA splicing endonuclease 15 homolog (S. cerevisiae)
19935	-1.4171	3.62E-10	7.99E-09	Mrpl23	mitochondrial ribosomal protein L23
93739	-1.7266	3.65E-10	8.06E-09	Gabarapl2	gamma-aminobutyric acid (GABA) A receptor-associated protein-like 2
69028	-1.4914	3.65E-10	8.06E-09	Mitd1	MIT, microtubule interacting and transport, domain containing 1
81000	1.7398	3.67E-10	8.08E-09	Rad54l2	RAD54 like 2 (S. cerevisiae)
22401	1.8281	3.68E-10	8.09E-09	Zmat3	zinc finger matrin type 3
55949	-1.6339	3.69E-10	8.09E-09	Eef1b2	eukaryotic translation elongation factor 1 beta 2
51801	-1.8983	3.69E-10	8.09E-09	Ramp1	receptor (calcitonin) activity modifying protein 1
104725	-1.7936	3.69E-10	8.09E-09	1110002B05Rik	RIKEN cDNA 1110002B05 gene
100504117	-2.4488	3.71E-10	8.11E-09	Gm13705	predicted gene 13705
19130	1.5963	3.72E-10	8.13E-09	Prox1	prospero-related homeobox 1
110796	1.3712	3.72E-10	8.13E-09	Tshz1	teashirt zinc finger family member 1
72003	-1.8841	3.73E-10	8.14E-09	Synpr	synaptoporin
12651	-1.2854	3.75E-10	8.17E-09	Chkb	choline kinase beta
17713	-1.6618	3.77E-10	8.21E-09	Grpel1	GrpE-like 1, mitochondrial
230235	1.6501	3.79E-10	8.23E-09	6430704M03Rik	RIKEN cDNA 6430704M03 gene
30926	-1.623	3.82E-10	8.28E-09	Glrx3	glutaredoxin 3
16589	2.131	3.82E-10	8.28E-09	Uhmk1	U2AF homology motif (UHM) kinase 1
215819	1.305	3.85E-10	8.33E-09	Nhsl1	NHS-like 1
19271	1.6393	3.93E-10	8.50E-09	Ptprj	protein tyrosine phosphatase, receptor type, J
667537	-2.2573	3.98E-10	8.60E-09	Gm8692	predicted gene 8692
51875	-1.8134	4.04E-10	8.72E-09	Tmem141	transmembrane protein 141
66292	-1.4008	4.05E-10	8.74E-09	Mrps21	mitochondrial ribosomal protein S21
69029	-1.6532	4.06E-10	8.74E-09	1500032L24Rik	RIKEN cDNA 1500032L24 gene
11352	1.9222	4.11E-10	8.85E-09	Abl2	v-abl Abelson murine leukemia viral oncogene homolog 2 (arg, Abelson-related gene)
319974	2.195	4.15E-10	8.91E-09	Auts2	autism susceptibility candidate 2
207227	1.2172	4.17E-10	8.95E-09	Stxbp5l	syntaxin binding protein 5-like
93694	-1.9141	4.24E-10	9.10E-09	Clec2d	C-type lectin domain family 2, member d
497097	2.0651	4.25E-10	9.10E-09	Xkr4	X Kell blood group precursor related family member 4
271305	1.2449	4.26E-10	9.10E-09	Phf21b	PHD finger protein 21B
66603	-1.5853	4.26E-10	9.10E-09	Sip1	survival of motor neuron protein interacting protein 1
12176	-1.6971	4.27E-10	9.11E-09	Bnip3	BCL2/adenovirus E1B interacting protein 3
22320	-1.5932	4.28E-10	9.12E-09	Vamp8	vesicle-associated membrane protein 8
93747	-1.7006	4.31E-10	9.17E-09	Echs1	enoyl Coenzyme A hydratase, short chain, 1, mitochondrial
21939	-1.7484	4.33E-10	9.21E-09	Cd40	CD40 antigen
66308	-1.5184	4.34E-10	9.21E-09	2810021B07Rik	RIKEN cDNA 2810021B07 gene
101706	1.8439	4.37E-10	9.26E-09	Numa1	nuclear mitotic apparatus protein 1
54683	-1.6062	4.37E-10	9.26E-09	Prdx5	peroxiredoxin 5
69010	-1.7916	4.39E-10	9.28E-09	Anapc13	anaphase promoting complex subunit 13
27395	-1.5795	4.40E-10	9.31E-09	Mrpl15	mitochondrial ribosomal protein L15
171463	1.9374	4.41E-10	9.32E-09	Il17rd	interleukin 17 receptor D
52633	-1.8465	4.44E-10	9.36E-09	Nit2	nitrilase family, member 2
329650	1.5946	4.46E-10	9.39E-09	Med12l	mediator of RNA polymerase II transcription, subunit 12 homolog (yeast)-like
241489	1.7229	4.49E-10	9.44E-09	Pde11a	phosphodiesterase 11A
73739	-1.4937	4.50E-10	9.46E-09	Cby1	chibby homolog 1 (Drosophila)
14356	-1.7924	4.53E-10	9.51E-09	Fxc1	fractured callus expressed transcript 1
67865	-1.5692	4.55E-10	9.53E-09	Rgs10	regulator of G-protein signalling 10
14297	-1.5032	4.55E-10	9.53E-09	Fxn	frataxin
277939	1.9805	4.56E-10	9.53E-09	C2cd3	C2 calcium-dependent domain containing 3
69574	-1.6162	4.60E-10	9.61E-09	Cmbl	carboxymethylenebutenolidase-like (Pseudomonas)
30931	-1.3865	4.62E-10	9.63E-09	Tor1a	torsin family 1, member A (torsin A)
15452	-1.7909	4.64E-10	9.68E-09	Hprt	hypoxanthine guanine phosphoribosyl transferase
54447	1.2505	4.68E-10	9.74E-09	Asah2	N-acylsphingosine amidohydrolase 2
56040	-1.4555	4.68E-10	9.74E-09	Rplp1	ribosomal protein, large, P1
12728	1.2895	4.69E-10	9.74E-09	Clcn5	chloride channel 5
20104	-1.6459	4.76E-10	9.88E-09	Rps6	ribosomal protein S6
11950	-1.634	4.77E-10	9.89E-09	Atp5f1	ATP synthase, H+ transporting, mitochondrial F0 complex, subunit B1
320528	2.1068	4.78E-10	9.89E-09	Vps13c	vacuolar protein sorting 13C (yeast)
12043	1.3446	4.84E-10	1.00E-08	Bcl2	B cell leukemia/lymphoma 2
14268	1.9769	4.85E-10	1.00E-08	Fn1	fibronectin 1
76223	-1.6858	4.85E-10	1.00E-08	Agbl3	ATP/GTP binding protein-like 3
20021	-1.499	4.86E-10	1.00E-08	Polr2c	polymerase (RNA) II (DNA directed) polypeptide C
67767	-1.6063	4.92E-10	1.01E-08	Jagn1	jagunal homolog 1 (Drosophila)
12289	1.7772	4.94E-10	1.02E-08	Cacna1d	calcium channel, voltage-dependent, L type, alpha 1D subunit
50933	-1.3996	4.98E-10	1.02E-08	Uchl3	ubiquitin carboxyl-terminal esterase L3 (ubiquitin thiolesterase)
14874	-1.514	5.04E-10	1.03E-08	Gstz1	glutathione transferase zeta 1 (maleylacetoacetate isomerase)
245683	2.452	5.04E-10	1.03E-08	Klhl34	kelch-like 34 (Drosophila)
13209	1.3997	5.10E-10	1.04E-08	Ddx6	DEAD (Asp-Glu-Ala-Asp) box polypeptide 6
270118	1.4874	5.19E-10	1.06E-08	Maml2	mastermind like 2 (Drosophila)
12014	2.2199	5.20E-10	1.06E-08	Bach2	BTB and CNC homology 2
20394	-1.5507	5.24E-10	1.07E-08	Scg5	secretogranin V
66156	-1.6355	5.24E-10	1.07E-08	Anapc11	anaphase promoting complex subunit 11
78670	-1.5003	5.29E-10	1.08E-08	Plekhj1	pleckstrin homology domain containing, family J member 1
18477	-1.6082	5.31E-10	1.08E-08	Prdx1	peroxiredoxin 1
11789	1.8754	5.36E-10	1.09E-08	Apc	adenomatosis polyposis coli
66200	-1.7636	5.36E-10	1.09E-08	Commd6	COMM domain containing 6
68750	2.0917	5.37E-10	1.09E-08	Rreb1	ras responsive element binding protein 1
72640	1.8318	5.38E-10	1.09E-08	Mex3a	mex3 homolog A (C. elegans)
227522	-1.6123	5.39E-10	1.09E-08	Rpp38	ribonuclease P/MRP 38 subunit (human)
71141	-2.1012	5.40E-10	1.09E-08	4933407L21Rik	RIKEN cDNA 4933407L21 gene
231991	1.6304	5.41E-10	1.09E-08	Creb5	cAMP responsive element binding protein 5
20708	-1.5824	5.41E-10	1.09E-08	Serpinb6b	serine (or cysteine) peptidase inhibitor, clade B, member 6b
108937	1.9104	5.42E-10	1.09E-08	Rnf169	ring finger protein 169
18113	-1.6132	5.43E-10	1.09E-08	Nnmt	nicotinamide N-methyltransferase
13819	1.8532	5.46E-10	1.10E-08	Epas1	endothelial PAS domain protein 1
57264	-2.7902	5.46E-10	1.10E-08	Retn	resistin
12238	-1.8882	5.47E-10	1.10E-08	Commd3	COMM domain containing 3
68559	-1.4461	5.47E-10	1.10E-08	Pdrg1	p53 and DNA damage regulated 1
226791	-1.5936	5.49E-10	1.10E-08	Lyplal1	lysophospholipase-like 1
107934	2.3788	5.52E-10	1.10E-08	Celsr3	cadherin, EGF LAG seven-pass G-type receptor 3 (flamingo homolog, Drosophila)
621976	1.5105	5.57E-10	1.11E-08	Tmem170b	transmembrane protein 170B
80284	-1.5314	5.57E-10	1.11E-08	BC003266	cDNA sequence BC003266
54709	-1.6778	5.58E-10	1.11E-08	Eif3i	eukaryotic translation initiation factor 3, subunit I
67388	-1.406	5.60E-10	1.11E-08	1110008F13Rik	RIKEN cDNA 1110008F13 gene
20068	-1.8254	5.61E-10	1.11E-08	Rps17	ribosomal protein S17
68953	-1.6867	5.63E-10	1.12E-08	Chmp2a	charged multivesicular body protein 2A
20928	1.4057	5.68E-10	1.13E-08	Abcc9	ATP-binding cassette, sub-family C (CFTR/MRP), member 9
18015	2.2235	5.72E-10	1.13E-08	Nf1	neurofibromatosis 1
353156	-1.5489	5.75E-10	1.14E-08	Egfl7	EGF-like domain 7
66495	-1.6738	5.87E-10	1.16E-08	Ndufb3	NADH dehydrogenase (ubiquinone) 1 beta subcomplex 3
20020	2.4625	5.89E-10	1.16E-08	Polr2a	polymerase (RNA) II (DNA directed) polypeptide A
228357	1.9352	5.94E-10	1.17E-08	Lrp4	low density lipoprotein receptor-related protein 4
66609	-1.6229	5.96E-10	1.17E-08	Cryzl1	crystallin, zeta (quinone reductase)-like 1
22271	-1.6171	6.00E-10	1.18E-08	Upp1	uridine phosphorylase 1
108989	1.6372	6.01E-10	1.18E-08	Tpr	translocated promoter region
13804	-1.4283	6.05E-10	1.19E-08	Endog	endonuclease G
73942	-1.4546	6.06E-10	1.19E-08	Fam151b	family with sequence similarity 151, member B
68588	-1.9409	6.11E-10	1.20E-08	Cthrc1	collagen triple helix repeat containing 1
56452	-1.5041	6.11E-10	1.20E-08	Orc6	origin recognition complex, subunit 6
74316	-1.7225	6.12E-10	1.20E-08	Isca2	iron-sulfur cluster assembly 2 homolog (S. cerevisiae)
19982	-1.6447	6.21E-10	1.21E-08	Rpl36a	ribosomal protein L36A
19240	-1.4144	6.29E-10	1.23E-08	Tmsb10	thymosin, beta 10
50769	1.8374	6.29E-10	1.23E-08	Atp8a2	ATPase, aminophospholipid transporter-like, class I, type 8A, member 2
67695	-1.3738	6.30E-10	1.23E-08	Ost4	oligosaccharyltransferase 4 homolog (S. cerevisiae)
68106	-1.5942	6.30E-10	1.23E-08	Nt5c3l	5'-nucleotidase, cytosolic III-like
75410	1.8778	6.43E-10	1.25E-08	Wbp7	WW domain binding protein 7
54711	1.6863	6.44E-10	1.25E-08	Plagl2	pleiomorphic adenoma gene-like 2
19899	-1.5736	6.46E-10	1.25E-08	Rpl18	ribosomal protein L18
67972	1.6938	6.48E-10	1.25E-08	Atp2b1	ATPase, Ca++ transporting, plasma membrane 1
71175	1.3901	6.48E-10	1.25E-08	Nipbl	Nipped-B homolog (Drosophila)
26446	-1.4631	6.50E-10	1.26E-08	Psmb3	proteasome (prosome, macropain) subunit, beta type 3
433904	-1.3119	6.51E-10	1.26E-08	Ociad2	OCIA domain containing 2
107197	-1.5768	6.57E-10	1.27E-08	AI462493	expressed sequence AI462493
546611	1.8512	6.67E-10	1.28E-08	Klhl33	kelch-like 33 (Drosophila)
14388	1.241	6.67E-10	1.28E-08	Gab1	growth factor receptor bound protein 2-associated protein 1
100042480	2.4671	6.67E-10	1.28E-08	Nhsl2	NHS-like 2
105988	1.1964	6.67E-10	1.28E-08	Espl1	extra spindle poles-like 1 (S. cerevisiae)
23992	-1.4743	6.72E-10	1.29E-08	Prkra	protein kinase, interferon inducible double stranded RNA dependent activator
75137	1.4629	6.76E-10	1.29E-08	Rprd2	regulation of nuclear pre-mRNA domain containing 2
71660	-1.5707	6.81E-10	1.30E-08	Rarres2	retinoic acid receptor responder (tazarotene induced) 2
66475	-1.7057	6.82E-10	1.30E-08	Rps23	ribosomal protein S23
15122	-1.486	6.84E-10	1.31E-08	Hba-a1	hemoglobin alpha, adult chain 1
12793	-1.6334	6.85E-10	1.31E-08	Cnih	cornichon homolog (Drosophila)
80291	-1.3193	6.85E-10	1.31E-08	Rilpl2	Rab interacting lysosomal protein-like 2
69315	-1.5357	6.87E-10	1.31E-08	1700001L19Rik	RIKEN cDNA 1700001L19 gene
22294	-1.7978	6.99E-10	1.33E-08	Uxt	ubiquitously expressed transcript
13167	-1.7835	7.04E-10	1.34E-08	Dbi	diazepam binding inhibitor
16443	1.7232	7.05E-10	1.34E-08	Itsn1	intersectin 1 (SH3 domain protein 1A)
71679	-1.756	7.08E-10	1.34E-08	Atp5h	ATP synthase, H+ transporting, mitochondrial F0 complex, subunit d
66290	-1.6514	7.10E-10	1.34E-08	Atp6v1g1	ATPase, H+ transporting, lysosomal V1 subunit G1
21419	1.8279	7.11E-10	1.35E-08	Tfap2b	transcription factor AP-2 beta
109778	-1.6812	7.12E-10	1.35E-08	Blvra	biliverdin reductase A
20641	-1.713	7.13E-10	1.35E-08	Snrpd1	small nuclear ribonucleoprotein D1
19823	-1.8248	7.17E-10	1.35E-08	Rnf7	ring finger protein 7
16773	1.3382	7.17E-10	1.35E-08	Lama2	laminin, alpha 2
58248	-1.6999	7.21E-10	1.36E-08	1700123O20Rik	RIKEN cDNA 1700123O20 gene
24136	1.5961	7.24E-10	1.36E-08	Zeb2	zinc finger E-box binding homeobox 2
21418	1.7032	7.25E-10	1.36E-08	Tfap2a	transcription factor AP-2, alpha
50529	-1.5956	7.26E-10	1.36E-08	Mrps7	mitchondrial ribosomal protein S7
100039707	-1.9693	7.28E-10	1.36E-08	Gm2382	predicted gene 2382
380840	-1.4618	7.37E-10	1.38E-08	Lyrm4	LYR motif containing 4
14148	-1.5256	7.47E-10	1.40E-08	Fdx1	ferredoxin 1
328977	1.6761	7.53E-10	1.41E-08	Zfp532	zinc finger protein 532
70556	-1.5718	7.53E-10	1.41E-08	Slc25a33	solute carrier family 25, member 33
18074	1.755	7.55E-10	1.41E-08	Nid2	nidogen 2
54563	1.8351	7.59E-10	1.42E-08	Nup210	nucleoporin 210
75619	-1.6235	7.64E-10	1.42E-08	Fastkd2	FAST kinase domains 2
12045	-2.9945	7.66E-10	1.42E-08	Bcl2a1b	B cell leukemia/lymphoma 2 related protein A1b
69537	-1.5134	7.67E-10	1.43E-08	Dnase1l1	deoxyribonuclease 1-like 1
103511	-1.5911	7.72E-10	1.43E-08	Fam26e	family with sequence similarity 26, member E
207304	1.8576	7.90E-10	1.46E-08	Hectd1	HECT domain containing 1
74264	-1.5042	7.92E-10	1.47E-08	1700045I19Rik	ring finger protein 138 pseudogene
69535	-1.2622	7.93E-10	1.47E-08	2310004N24Rik	RIKEN cDNA 2310004N24 gene
16531	2.1285	7.97E-10	1.47E-08	Kcnma1	potassium large conductance calcium-activated channel, subfamily M, alpha member 1
320772	1.3452	8.00E-10	1.48E-08	Mdga2	MAM domain containing glycosylphosphatidylinositol anchor 2
216767	-1.3327	8.04E-10	1.48E-08	Mrpl22	mitochondrial ribosomal protein L22
219140	1.701	8.05E-10	1.48E-08	Spata13	spermatogenesis associated 13
226075	2.0274	8.15E-10	1.50E-08	Glis3	GLIS family zinc finger 3
69195	-1.2877	8.16E-10	1.50E-08	Tmem121	transmembrane protein 121
11949	-1.6159	8.21E-10	1.51E-08	Atp5c1	ATP synthase, H+ transporting, mitochondrial F1 complex, gamma polypeptide 1
208727	1.8345	8.23E-10	1.51E-08	Hdac4	histone deacetylase 4
16004	1.6407	8.23E-10	1.51E-08	Igf2r	insulin-like growth factor 2 receptor
20630	-1.4544	8.25E-10	1.51E-08	Snrpc	U1 small nuclear ribonucleoprotein C
12832	1.3193	8.36E-10	1.53E-08	Col5a2	collagen, type V, alpha 2
66044	-1.4242	8.41E-10	1.54E-08	Dtd1	D-tyrosyl-tRNA deacylase 1 homolog (S. cerevisiae)
20892	-1.4792	8.44E-10	1.54E-08	Stra13	stimulated by retinoic acid 13
73836	-1.5249	8.54E-10	1.56E-08	Slc35b2	solute carrier family 35, member B2
320661	1.5213	8.58E-10	1.56E-08	D5Ertd579e	DNA segment, Chr 5, ERATO Doi 579, expressed
140493	1.8299	8.59E-10	1.56E-08	Kcnn3	potassium intermediate/small conductance calcium-activated channel, subfamily N, member 3
16468	1.3793	8.65E-10	1.57E-08	Jarid2	jumonji, AT rich interactive domain 2
194388	2.5116	8.66E-10	1.57E-08	Tet3	tet methylcytosine dioxygenase 3
13435	2.366	8.67E-10	1.57E-08	Dnmt3a	DNA methyltransferase 3A
237711	1.624	8.68E-10	1.57E-08	Eml6	echinoderm microtubule associated protein like 6
66125	-1.5446	8.72E-10	1.58E-08	Sf3b5	splicing factor 3b, subunit 5
69188	1.9847	8.74E-10	1.58E-08	Mll5	myeloid/lymphoid or mixed-lineage leukemia 5
23890	-1.6534	8.80E-10	1.59E-08	Gpr34	G protein-coupled receptor 34
215476	1.6901	8.89E-10	1.61E-08	C330019G07Rik	RIKEN cDNA C330019G07 gene
69632	1.845	8.95E-10	1.62E-08	Arhgef12	Rho guanine nucleotide exchange factor (GEF) 12
16504	2.0669	8.97E-10	1.62E-08	Kcnc3	potassium voltage gated channel, Shaw-related subfamily, member 3
12286	1.9303	8.99E-10	1.62E-08	Cacna1a	calcium channel, voltage-dependent, P/Q type, alpha 1A subunit
69894	-1.3446	9.08E-10	1.63E-08	2010107G23Rik	RIKEN cDNA 2010107G23 gene
22776	1.2911	9.09E-10	1.63E-08	Zim1	zinc finger, imprinted 1
641376	-1.4877	9.11E-10	1.63E-08	Tomm40l	translocase of outer mitochondrial membrane 40 homolog-like (yeast)
23966	2.7354	9.13E-10	1.64E-08	Odz4	odd Oz/ten-m homolog 4 (Drosophila)
108151	1.1139	9.18E-10	1.64E-08	Sema3d	sema domain, immunoglobulin domain (Ig), short basic domain, secreted, (semaphorin) 3D
75429	-1.5489	9.20E-10	1.65E-08	Fam183b	family with sequence similarity 183, member B
66365	-1.6183	9.27E-10	1.66E-08	Ccdc90b	coiled-coil domain containing 90B
67290	-1.5078	9.27E-10	1.66E-08	3110040N11Rik	RIKEN cDNA 3110040N11 gene
67281	-1.5317	9.34E-10	1.67E-08	Rpl37	ribosomal protein L37
104362	-1.7574	9.51E-10	1.70E-08	Meig1	meiosis expressed gene 1
319758	1.3368	9.53E-10	1.70E-08	Rfx7	regulatory factor X, 7
12408	-1.4666	9.54E-10	1.70E-08	Cbr1	carbonyl reductase 1
76205	-1.6577	9.57E-10	1.70E-08	Stard3nl	STARD3 N-terminal like
270106	-1.5509	9.59E-10	1.70E-08	Rpl13	ribosomal protein L13
64655	-1.4513	9.61E-10	1.70E-08	Mrps22	mitochondrial ribosomal protein S22
77521	1.8656	9.62E-10	1.70E-08	Mtus2	microtubule associated tumor suppressor candidate 2
110312	-1.8146	9.67E-10	1.71E-08	Pmch	pro-melanin-concentrating hormone
435376	-1.8818	9.68E-10	1.71E-08	Atp6ap1l	ATPase, H+ transporting, lysosomal accessory protein 1-like
66096	-1.4999	9.73E-10	1.72E-08	0910001L09Rik	RIKEN cDNA 0910001L09 gene
27403	1.2614	9.75E-10	1.72E-08	Abca7	ATP-binding cassette, sub-family A (ABC1), member 7
69736	-1.6029	9.76E-10	1.72E-08	Nup37	nucleoporin 37
68205	-1.5328	9.77E-10	1.72E-08	Urm1	ubiquitin related modifier 1 homolog (S. cerevisiae)
57354	1.6489	9.78E-10	1.72E-08	Cramp1l	Crm, cramped-like (Drosophila)
20666	1.7586	9.79E-10	1.72E-08	Sox11	SRY-box containing gene 11
71733	1.362	9.80E-10	1.72E-08	Susd2	sushi domain containing 2
18476	-1.3973	9.88E-10	1.73E-08	Pafah1b3	platelet-activating factor acetylhydrolase, isoform 1b, subunit 3
22288	1.4385	9.89E-10	1.74E-08	Utrn	utrophin
70683	1.5135	9.94E-10	1.74E-08	Utp20	UTP20, small subunit (SSU) processome component, homolog (yeast)
382543	1.8309	9.94E-10	1.74E-08	Ankfn1	ankyrin-repeat and fibronectin type III domain containing 1
13877	-1.583	9.97E-10	1.74E-08	Erh	enhancer of rudimentary homolog (Drosophila)
26440	-1.4311	9.98E-10	1.74E-08	Psma1	proteasome (prosome, macropain) subunit, alpha type 1
382245	-1.7209	1.01E-09	1.76E-08	Tmem29	transmembrane protein 29
106369	-1.3868	1.02E-09	1.77E-08	Ypel1	yippee-like 1 (Drosophila)
15078	-1.7554	1.02E-09	1.77E-08	H3f3a	H3 histone, family 3A
224691	-1.6764	1.03E-09	1.79E-08	Zfp472	zinc finger protein 472
76000	-1.1962	1.04E-09	1.80E-08	5033430I15Rik	RIKEN cDNA 5033430I15 gene
320365	2.6852	1.04E-09	1.80E-08	Fry	furry homolog (Drosophila)
23991	-1.4908	1.04E-09	1.81E-08	Cib1	calcium and integrin binding 1 (calmyrin)
235626	1.6416	1.05E-09	1.82E-08	Setd2	SET domain containing 2
68545	-1.5568	1.05E-09	1.82E-08	Ecscr	endothelial cell-specific chemotaxis regulator
75616	-1.6907	1.05E-09	1.82E-08	2810008M24Rik	RIKEN cDNA 2810008M24 gene
104130	-1.5237	1.05E-09	1.82E-08	Ndufb11	NADH dehydrogenase (ubiquinone) 1 beta subcomplex, 11
27078	-1.8998	1.05E-09	1.82E-08	B9d1	B9 protein domain 1
72135	1.3998	1.06E-09	1.83E-08	Pygo1	pygopus 1
216820	-1.5154	1.07E-09	1.84E-08	Dhrs7b	dehydrogenase/reductase (SDR family) member 7B
22342	-1.5157	1.07E-09	1.84E-08	Lin7b	lin-7 homolog B (C. elegans)
664805	1.8138	1.08E-09	1.85E-08	Skor2	SKI family transcriptional corepressor 2
243621	1.9083	1.08E-09	1.85E-08	Iqsec3	IQ motif and Sec7 domain 3
72931	-1.6287	1.08E-09	1.86E-08	Swi5	SWI5 recombination repair homolog (yeast)
93835	-1.3671	1.09E-09	1.87E-08	Amn	amnionless
68991	-1.5605	1.10E-09	1.88E-08	Ssu72	Ssu72 RNA polymerase II CTD phosphatase homolog (yeast)
242083	1.6967	1.10E-09	1.88E-08	Ppm1l	protein phosphatase 1 (formerly 2C)-like
20563	1.2565	1.10E-09	1.88E-08	Slit2	slit homolog 2 (Drosophila)
66421	-1.5108	1.10E-09	1.88E-08	2410004B18Rik	RIKEN cDNA 2410004B18 gene
66248	-1.6491	1.10E-09	1.88E-08	Alg5	asparagine-linked glycosylation 5 homolog (yeast, dolichyl-phosphate beta-glucosyltransferase)
224630	-1.3242	1.10E-09	1.88E-08	Bnip1	BCL2/adenovirus E1B interacting protein 1
380787	-1.8274	1.11E-09	1.89E-08	A230065H16Rik	RIKEN cDNA A230065H16 gene
54399	-1.4594	1.11E-09	1.89E-08	Bet1l	blocked early in transport 1 homolog (S. cerevisiae)-like
70186	-1.6424	1.11E-09	1.90E-08	Fam162a	family with sequence similarity 162, member A
77087	1.8182	1.12E-09	1.91E-08	Ankrd11	ankyrin repeat domain 11
66317	-1.5494	1.12E-09	1.91E-08	Wdr61	WD repeat domain 61
170442	-1.7229	1.14E-09	1.93E-08	Bbox1	butyrobetaine (gamma), 2-oxoglutarate dioxygenase 1 (gamma-butyrobetaine hydroxylase)
69216	-1.3368	1.14E-09	1.93E-08	Ccdc23	coiled-coil domain containing 23
75600	-1.906	1.14E-09	1.93E-08	Calml4	calmodulin-like 4
69168	-1.4773	1.15E-09	1.94E-08	Bola1	bolA-like 1 (E. coli)
69534	-1.8451	1.15E-09	1.94E-08	Avpi1	arginine vasopressin-induced 1
18763	2.1394	1.15E-09	1.94E-08	Pkd1	polycystic kidney disease 1 homolog
66050	-1.5281	1.16E-09	1.96E-08	0610009B22Rik	RIKEN cDNA 0610009B22 gene
116748	-1.325	1.16E-09	1.96E-08	Lsm10	U7 snRNP-specific Sm-like protein LSM10
170826	1.9424	1.17E-09	1.97E-08	Ppargc1b	peroxisome proliferative activated receptor, gamma, coactivator 1 beta
12626	-1.7403	1.17E-09	1.97E-08	Cetn3	centrin 3
59033	2.123	1.17E-09	1.97E-08	Slc4a8	solute carrier family 4 (anion exchanger), member 8
100503572	-1.7312	1.17E-09	1.97E-08	Bbip1	BBSome interacting protein 1
232406	-1.9551	1.18E-09	1.98E-08	BC035044	cDNA sequence BC035044
18212	1.5844	1.19E-09	2.00E-08	Ntrk2	neurotrophic tyrosine kinase, receptor, type 2
66538	-1.282	1.19E-09	2.00E-08	Rps19bp1	ribosomal protein S19 binding protein 1
68032	-1.5354	1.19E-09	2.00E-08	Tmem85	transmembrane protein 85
17257	1.9028	1.21E-09	2.02E-08	Mecp2	methyl CpG binding protein 2
99371	1.9556	1.21E-09	2.03E-08	Arfgef2	ADP-ribosylation factor guanine nucleotide-exchange factor 2 (brefeldin A-inhibited)
213783	1.7201	1.22E-09	2.03E-08	Plekhg1	pleckstrin homology domain containing, family G (with RhoGef domain) member 1
13008	-1.4103	1.22E-09	2.03E-08	Csrp2	cysteine and glycine-rich protein 2
56543	1.9028	1.23E-09	2.04E-08	Kcnd3	potassium voltage-gated channel, Shal-related family, member 3
269513	1.1919	1.23E-09	2.05E-08	Nkain3	Na+/K+ transporting ATPase interacting 3
234353	1.6813	1.23E-09	2.05E-08	Psd3	pleckstrin and Sec7 domain containing 3
75778	-1.5178	1.23E-09	2.05E-08	Them4	thioesterase superfamily member 4
214058	1.2402	1.24E-09	2.06E-08	Megf11	multiple EGF-like-domains 11
81877	1.7725	1.24E-09	2.06E-08	Tnxb	tenascin XB
272347	1.4944	1.25E-09	2.07E-08	Zfp398	zinc finger protein 398
66420	-1.5784	1.25E-09	2.07E-08	Polr2e	polymerase (RNA) II (DNA directed) polypeptide E
67186	-1.4591	1.26E-09	2.08E-08	Rplp2	ribosomal protein, large P2
99650	-1.5599	1.28E-09	2.11E-08	4933434E20Rik	RIKEN cDNA 4933434E20 gene
68475	-1.5229	1.29E-09	2.13E-08	Ssna1	Sjogren's syndrome nuclear autoantigen 1
67713	-1.647	1.30E-09	2.13E-08	Dnajc19	DnaJ (Hsp40) homolog, subfamily C, member 19
59030	-1.596	1.30E-09	2.13E-08	Mkks	McKusick-Kaufman syndrome protein
56513	-1.5325	1.30E-09	2.13E-08	Pard6a	par-6 (partitioning defective 6,) homolog alpha (C. elegans)
226519	2.1452	1.30E-09	2.13E-08	Lamc1	laminin, gamma 1
50783	-1.5544	1.30E-09	2.14E-08	Lsm4	LSM4 homolog, U6 small nuclear RNA associated (S. cerevisiae)
22166	-1.5449	1.30E-09	2.14E-08	Txn1	thioredoxin 1
18100	-1.4015	1.30E-09	2.14E-08	Mrpl40	mitochondrial ribosomal protein L40
208501	-1.4484	1.31E-09	2.14E-08	1810043H04Rik	RIKEN cDNA 1810043H04 gene
69902	-1.5653	1.31E-09	2.14E-08	Mrto4	MRT4, mRNA turnover 4, homolog (S. cerevisiae)
208748	1.4629	1.33E-09	2.18E-08	Prrg3	proline rich Gla (G-carboxyglutamic acid) 3 (transmembrane)
13411	1.7055	1.34E-09	2.18E-08	Dnahc11	dynein, axonemal, heavy chain 11
13353	-1.5018	1.34E-09	2.19E-08	Dgcr6	DiGeorge syndrome critical region gene 6
67184	-1.4908	1.35E-09	2.19E-08	Ndufa13	NADH dehydrogenase (ubiquinone) 1 alpha subcomplex, 13
56369	-1.6666	1.35E-09	2.20E-08	Apip	APAF1 interacting protein
68347	-1.2185	1.36E-09	2.21E-08	0610011F06Rik	RIKEN cDNA 0610011F06 gene
110651	1.369	1.36E-09	2.21E-08	Rps6ka3	ribosomal protein S6 kinase polypeptide 3
72657	-1.5476	1.37E-09	2.22E-08	2700094K13Rik	RIKEN cDNA 2700094K13 gene
12259	-1.2766	1.37E-09	2.22E-08	C1qa	complement component 1, q subcomponent, alpha polypeptide
16975	1.626	1.37E-09	2.23E-08	Lrp8	low density lipoprotein receptor-related protein 8, apolipoprotein e receptor
434147	-1.737	1.37E-09	2.23E-08	D930028M14Rik	RIKEN cDNA D930028M14 gene
665113	2.0245	1.37E-09	2.23E-08	Tnik	TRAF2 and NCK interacting kinase
101401	1.321	1.38E-09	2.23E-08	Adamts9	a disintegrin-like and metallopeptidase (reprolysin type) with thrombospondin type 1 motif, 9
68703	2.2515	1.39E-09	2.25E-08	Rere	arginine glutamic acid dipeptide (RE) repeats
75909	-1.459	1.40E-09	2.27E-08	Vmp1	vacuole membrane protein 1
66449	-1.5136	1.41E-09	2.27E-08	Pam16	presequence translocase-asssociated motor 16 homolog (S. cerevisiae)
20517	-2.4618	1.42E-09	2.28E-08	Slc22a1	solute carrier family 22 (organic cation transporter), member 1
16431	-1.5889	1.43E-09	2.31E-08	Itm2a	integral membrane protein 2A
19713	1.2973	1.44E-09	2.31E-08	Ret	ret proto-oncogene
15257	1.5691	1.45E-09	2.33E-08	Hipk1	homeodomain interacting protein kinase 1
66046	-1.576	1.45E-09	2.33E-08	Ndufb5	NADH dehydrogenase (ubiquinone) 1 beta subcomplex, 5
20358	1.6773	1.45E-09	2.33E-08	Sema6a	sema domain, transmembrane domain (TM), and cytoplasmic domain, (semaphorin) 6A
76467	-1.4992	1.46E-09	2.34E-08	Msrb2	methionine sulfoxide reductase B2
231637	2.0948	1.46E-09	2.34E-08	Ssh1	slingshot homolog 1 (Drosophila)
93685	1.4426	1.46E-09	2.35E-08	Entpd7	ectonucleoside triphosphate diphosphohydrolase 7
18191	1.3351	1.47E-09	2.35E-08	Nrxn3	neurexin III
17754	2.2464	1.47E-09	2.35E-08	Mtap1a	microtubule-associated protein 1 A
77090	-1.2976	1.48E-09	2.37E-08	Ocel1	occludin/ELL domain containing 1
330286	2.5712	1.49E-09	2.37E-08	D630045J12Rik	RIKEN cDNA D630045J12 gene
268449	-1.3319	1.51E-09	2.40E-08	Rpl23a	ribosomal protein L23A
210982	2.0055	1.51E-09	2.40E-08	BC032203	cDNA sequence BC032203
209011	-1.3838	1.51E-09	2.40E-08	Sirt7	sirtuin 7 (silent mating type information regulation 2, homolog) 7 (S. cerevisiae)
66469	-1.5513	1.52E-09	2.42E-08	2810405K02Rik	RIKEN cDNA 2810405K02 gene
13003	1.2181	1.52E-09	2.42E-08	Vcan	versican
19172	-1.4784	1.54E-09	2.44E-08	Psmb4	proteasome (prosome, macropain) subunit, beta type 4
19291	1.3974	1.55E-09	2.45E-08	Purb	purine rich element binding protein B
24069	1.5685	1.55E-09	2.45E-08	Sufu	suppressor of fused homolog (Drosophila)
237082	-1.5585	1.55E-09	2.45E-08	Nxt2	nuclear transport factor 2-like export factor 2
13669	1.7977	1.55E-09	2.46E-08	Eif3a	eukaryotic translation initiation factor 3, subunit A
77371	1.1323	1.56E-09	2.46E-08	Sec24a	Sec24 related gene family, member A (S. cerevisiae)
224273	1.1956	1.57E-09	2.47E-08	Crybg3	beta-gamma crystallin domain containing 3
99311	-1.3593	1.58E-09	2.50E-08	Commd7	COMM domain containing 7
75689	-1.915	1.59E-09	2.50E-08	Higd1b	HIG1 domain family, member 1B
629147	-1.5313	1.59E-09	2.50E-08	Ctxn3	cortexin 3
73712	-1.391	1.59E-09	2.50E-08	Dmkn	dermokine
22327	-1.6327	1.60E-09	2.51E-08	Vbp1	von Hippel-Lindau binding protein 1
269700	2.8301	1.61E-09	2.53E-08	Gm15800	predicted gene 15800
64704	-1.1865	1.61E-09	2.53E-08	Htra2	HtrA serine peptidase 2
14635	-1.2672	1.62E-09	2.54E-08	Galk1	galactokinase 1
16165	-1.9619	1.62E-09	2.54E-08	Il13ra2	interleukin 13 receptor, alpha 2
170658	-1.6986	1.62E-09	2.54E-08	BC002163	NADH dehydrogenase Fe-S protein 5 pseudogene
72648	-2.2957	1.63E-09	2.55E-08	2700081L22Rik	RIKEN cDNA 2700081L22 gene
381760	-1.541	1.63E-09	2.55E-08	Ssbp1	single-stranded DNA binding protein 1
246086	1.8364	1.63E-09	2.55E-08	Onecut3	one cut domain, family member 3
66143	-1.6004	1.63E-09	2.55E-08	Eef1e1	eukaryotic translation elongation factor 1 epsilon 1
15379	3.0304	1.66E-09	2.58E-08	Onecut1	one cut domain, family member 1
20185	1.5845	1.66E-09	2.58E-08	Ncor1	nuclear receptor co-repressor 1
14231	-1.5462	1.67E-09	2.60E-08	Fkbp7	FK506 binding protein 7
66578	-1.5163	1.68E-09	2.61E-08	2610039C10Rik	RIKEN cDNA 2610039C10 gene
239337	1.9621	1.68E-09	2.62E-08	Adamts12	a disintegrin-like and metallopeptidase (reprolysin type) with thrombospondin type 1 motif, 12
223604	2.4631	1.71E-09	2.65E-08	Kcnk9	potassium channel, subfamily K, member 9
226422	-1.4527	1.71E-09	2.65E-08	Rab7l1	RAB7, member RAS oncogene family-like 1
192897	1.8016	1.71E-09	2.65E-08	Itgb4	integrin beta 4
56381	2.8354	1.71E-09	2.65E-08	Spen	SPEN homolog, transcriptional regulator (Drosophila)
67044	-1.3846	1.72E-09	2.66E-08	Higd2a	HIG1 domain family, member 2A
380921	2.3007	1.75E-09	2.70E-08	Dgkh	diacylglycerol kinase, eta
76916	-1.3724	1.76E-09	2.72E-08	4930455C21Rik	RIKEN cDNA 4930455C21 gene
68876	-1.423	1.77E-09	2.73E-08	Xrcc6bp1	XRCC6 binding protein 1
215449	-1.5287	1.78E-09	2.74E-08	Rap1b	RAS related protein 1b
22381	-1.5335	1.85E-09	2.85E-08	Wbp5	WW domain binding protein 5
80795	-1.6506	1.85E-09	2.85E-08	Selk	selenoprotein K
319876	1.4847	1.85E-09	2.85E-08	Cobll1	Cobl-like 1
330577	-1.4517	1.87E-09	2.87E-08	Fam154b	family with sequence similarity 154, member B
56484	1.7157	1.87E-09	2.87E-08	Foxo3	forkhead box O3
67579	1.4397	1.87E-09	2.87E-08	Cpeb4	cytoplasmic polyadenylation element binding protein 4
118449	1.2051	1.87E-09	2.87E-08	Synpo2	synaptopodin 2
69804	-1.6339	1.88E-09	2.88E-08	Tmem147	transmembrane protein 147
20955	-1.6343	1.90E-09	2.90E-08	Vamp7	vesicle-associated membrane protein 7
110948	1.4017	1.90E-09	2.91E-08	Hlcs	holocarboxylase synthetase (biotin- [propriony-Coenzyme A-carboxylase (ATP-hydrolysing)] ligase)
22031	2.0585	1.91E-09	2.91E-08	Traf3	TNF receptor-associated factor 3
230872	1.9018	1.91E-09	2.92E-08	Crocc	ciliary rootlet coiled-coil, rootletin
69833	-1.324	1.92E-09	2.92E-08	Polr2f	polymerase (RNA) II (DNA directed) polypeptide F
52653	-1.6583	1.92E-09	2.92E-08	Nudcd2	NudC domain containing 2
110959	-2.025	1.92E-09	2.92E-08	Nudt19	nudix (nucleoside diphosphate linked moiety X)-type motif 19
70127	1.1221	1.94E-09	2.95E-08	Dpf3	D4, zinc and double PHD fingers, family 3
20719	-1.4538	1.95E-09	2.96E-08	Serpinb6a	serine (or cysteine) peptidase inhibitor, clade B, member 6a
100504157	-2.3855	1.95E-09	2.96E-08	Gm20091	predicted gene, 20091
20411	1.4935	1.96E-09	2.97E-08	Sorbs1	sorbin and SH3 domain containing 1
26442	-1.6538	1.99E-09	3.02E-08	Psma5	proteasome (prosome, macropain) subunit, alpha type 5
14404	1.9738	1.99E-09	3.02E-08	Gabre	gamma-aminobutyric acid (GABA) A receptor, subunit epsilon
23850	1.6388	2.00E-09	3.02E-08	Pappa2	pappalysin 2
76355	-1.6677	2.00E-09	3.03E-08	Tgds	TDP-glucose 4,6-dehydratase
11481	1.6654	2.02E-09	3.06E-08	Acvr2b	activin receptor IIB
381629	-1.5219	2.02E-09	3.06E-08	0610007C21Rik	RIKEN cDNA 0610007C21 gene
76863	-1.6413	2.03E-09	3.06E-08	Dcun1d5	DCN1, defective in cullin neddylation 1, domain containing 5 (S. cerevisiae)
102442	1.3825	2.03E-09	3.06E-08	Dennd4a	DENN/MADD domain containing 4A
17904	-1.4885	2.04E-09	3.07E-08	Myl6	myosin, light polypeptide 6, alkali, smooth muscle and non-muscle
12823	1.4481	2.05E-09	3.08E-08	Col19a1	collagen, type XIX, alpha 1
66128	-1.4481	2.05E-09	3.08E-08	Mrps36	mitochondrial ribosomal protein S36
229906	-1.3416	2.05E-09	3.08E-08	Gtf2b	general transcription factor IIB
18798	1.1926	2.05E-09	3.08E-08	Plcb4	phospholipase C, beta 4
69149	-1.6377	2.06E-09	3.10E-08	Kbtbd3	kelch repeat and BTB (POZ) domain containing 3
100503380	-1.459	2.07E-09	3.10E-08	Snhg4	small nucleolar RNA host gene 4 (non-protein coding)
77579	2.1627	2.08E-09	3.12E-08	Myh10	myosin, heavy polypeptide 10, non-muscle
13682	-1.4234	2.09E-09	3.12E-08	Eif4a2	eukaryotic translation initiation factor 4A2
30056	-1.3999	2.09E-09	3.13E-08	Timm9	translocase of inner mitochondrial membrane 9 homolog (yeast)
270163	1.7632	2.09E-09	3.13E-08	Myo9a	myosin IXa
21855	-1.4276	2.10E-09	3.13E-08	Timm17b	translocase of inner mitochondrial membrane 17b
18701	-1.5314	2.10E-09	3.13E-08	Pigf	phosphatidylinositol glycan anchor biosynthesis, class F
94062	-1.4891	2.11E-09	3.14E-08	Mrpl3	mitochondrial ribosomal protein L3
12527	-1.6197	2.11E-09	3.15E-08	Cd9	CD9 antigen
18845	2.0094	2.11E-09	3.15E-08	Plxna2	plexin A2
20022	-1.5272	2.13E-09	3.16E-08	Polr2j	polymerase (RNA) II (DNA directed) polypeptide J
60406	-1.4988	2.13E-09	3.17E-08	Sap30	sin3 associated polypeptide
22223	-1.3186	2.16E-09	3.21E-08	Uchl1	ubiquitin carboxy-terminal hydrolase L1
67239	-1.4191	2.17E-09	3.21E-08	Rpf2	ribosome production factor 2 homolog (S. cerevisiae)
72193	1.3172	2.17E-09	3.22E-08	Scaf11	SR-related CTD-associated factor 11
100043387	-1.6959	2.19E-09	3.24E-08	100043387	predicted gene, 100043387
69519	-1.5494	2.19E-09	3.24E-08	Rwdd2a	RWD domain containing 2A
227120	1.0764	2.19E-09	3.24E-08	Plcl1	phospholipase C-like 1
18970	-1.5062	2.21E-09	3.26E-08	Polb	polymerase (DNA directed), beta
66840	-1.4865	2.22E-09	3.27E-08	Wdr45l	Wdr45 like
56637	1.9234	2.22E-09	3.27E-08	Gsk3b	glycogen synthase kinase 3 beta
195727	1.7385	2.22E-09	3.28E-08	Nhs	Nance-Horan syndrome (human)
214505	-1.4624	2.25E-09	3.31E-08	Gnptg	N-acetylglucosamine-1-phosphotransferase, gamma subunit
21402	-1.5317	2.26E-09	3.32E-08	Skp1a	S-phase kinase-associated protein 1A
23988	-1.4643	2.27E-09	3.33E-08	Pin1	protein (peptidyl-prolyl cis/trans isomerase) NIMA-interacting 1
73474	-2.8568	2.31E-09	3.39E-08	Snhg9	small nucleolar RNA host gene (non-protein coding) 9
227746	-1.3899	2.32E-09	3.41E-08	Rabepk	Rab9 effector protein with kelch motifs
230815	1.3755	2.32E-09	3.41E-08	Man1c1	mannosidase, alpha, class 1C, member 1
68342	-1.4695	2.34E-09	3.43E-08	Ndufb10	NADH dehydrogenase (ubiquinone) 1 beta subcomplex, 10
109054	-1.3758	2.35E-09	3.43E-08	Pfdn4	prefoldin 4
140483	-1.3936	2.35E-09	3.44E-08	Hnmt	histamine N-methyltransferase
54604	1.9908	2.36E-09	3.45E-08	Pcnx	pecanex homolog (Drosophila)
230734	-1.4983	2.36E-09	3.45E-08	Yrdc	yrdC domain containing (E.coli)
68662	-2.471	2.36E-09	3.45E-08	Scgb3a1	secretoglobin, family 3A, member 1
239691	-1.3403	2.37E-09	3.46E-08	AU021092	expressed sequence AU021092
13722	-1.4331	2.38E-09	3.46E-08	Aimp1	aminoacyl tRNA synthetase complex-interacting multifunctional protein 1
74480	1.4589	2.38E-09	3.47E-08	Samd4	sterile alpha motif domain containing 4
17475	1.6992	2.38E-09	3.47E-08	Mpdz	multiple PDZ domain protein
50762	-1.1325	2.40E-09	3.49E-08	Fbxo6	F-box protein 6
330554	1.4254	2.41E-09	3.51E-08	Fan1	FANCD2/FANCI-associated nuclease 1
50794	1.918	2.42E-09	3.52E-08	Klf13	Kruppel-like factor 13
71446	-1.3145	2.43E-09	3.52E-08	Wrb	tryptophan rich basic protein
19035	-1.5128	2.44E-09	3.54E-08	Ppib	peptidylprolyl isomerase B
66674	-1.4828	2.45E-09	3.55E-08	6330409N04Rik	RIKEN cDNA 6330409N04 gene
100764	-1.2859	2.47E-09	3.58E-08	1110008J03Rik	RIKEN cDNA 1110008J03 gene
269023	1.4633	2.48E-09	3.58E-08	Zfp608	zinc finger protein 608
109145	-1.4733	2.48E-09	3.59E-08	Gins4	GINS complex subunit 4 (Sld5 homolog)
241263	1.6616	2.49E-09	3.59E-08	Gpr158	G protein-coupled receptor 158
13840	1.5794	2.49E-09	3.59E-08	Epha6	Eph receptor A6
666468	-1.7019	2.50E-09	3.60E-08	Atg4a	autophagy-related 4A (yeast)
76933	-2.5516	2.51E-09	3.61E-08	Ifi27l2a	interferon, alpha-inducible protein 27 like 2A
23825	-1.4207	2.52E-09	3.63E-08	Banf1	barrier to autointegration factor 1
93681	1.1654	2.53E-09	3.63E-08	Zfp192	zinc finger protein 192
13640	1.6917	2.53E-09	3.63E-08	Efna5	ephrin A5
329831	-1.4696	2.53E-09	3.63E-08	Fam166b	family with sequence similarity 166, member B
20541	1.6907	2.53E-09	3.63E-08	Slc8a1	solute carrier family 8 (sodium/calcium exchanger), member 1
217843	1.576	2.55E-09	3.65E-08	Unc79	unc-79 homolog (C. elegans)
330914	2.2151	2.57E-09	3.68E-08	Arhgap32	Rho GTPase activating protein 32
240613	1.1639	2.57E-09	3.68E-08	9930021J03Rik	RIKEN cDNA 9930021J03 gene
259277	-1.2777	2.57E-09	3.68E-08	Klk8	kallikrein related-peptidase 8
69076	-1.4331	2.57E-09	3.68E-08	Triap1	TP53 regulated inhibitor of apoptosis 1
12328	-1.3371	2.59E-09	3.69E-08	Caml	calcium modulating ligand
240120	-1.6812	2.62E-09	3.74E-08	Zfp119b	zinc finger protein 119b
69185	-1.2775	2.63E-09	3.75E-08	Dtwd1	DTW domain containing 1
67968	-2.2192	2.64E-09	3.76E-08	Ooep	oocyte expressed protein homolog (dog)
68736	-1.6746	2.65E-09	3.76E-08	1110034B05Rik	RIKEN cDNA 1110034B05 gene
396184	1.84	2.65E-09	3.77E-08	Flrt1	fibronectin leucine rich transmembrane protein 1
12861	-1.4456	2.67E-09	3.79E-08	Cox6a1	cytochrome c oxidase, subunit VI a, polypeptide 1
66801	-1.3987	2.67E-09	3.79E-08	Prkrip1	Prkr interacting protein 1 (IL11 inducible)
237411	-1.4182	2.67E-09	3.79E-08	Zfp938	zinc finger protein 938
252876	-1.5168	2.68E-09	3.80E-08	Gin1	gypsy retrotransposon integrase 1
69109	-1.4902	2.71E-09	3.83E-08	Fam58b	family with sequence similarity 58, member B
72701	1.7084	2.72E-09	3.85E-08	Zfp618	zinc fingerprotein 618
666938	2.0355	2.74E-09	3.88E-08	Bend4	BEN domain containing 4
66537	-1.4946	2.75E-09	3.88E-08	Pomp	proteasome maturation protein
219189	1.2585	2.76E-09	3.89E-08	1300010F03Rik	RIKEN cDNA 1300010F03 gene
235611	1.8158	2.76E-09	3.90E-08	Plxnb1	plexin B1
11974	-1.5305	2.80E-09	3.95E-08	Atp6v0e	ATPase, H+ transporting, lysosomal V0 subunit E
211550	-1.6203	2.81E-09	3.96E-08	Tifa	TRAF-interacting protein with forkhead-associated domain
17886	2.1249	2.81E-09	3.96E-08	Myh9	myosin, heavy polypeptide 9, non-muscle
73737	-1.3328	2.82E-09	3.97E-08	1110008P14Rik	RIKEN cDNA 1110008P14 gene
170676	1.6516	2.84E-09	3.99E-08	Peg10	paternally expressed 10
66164	-1.4451	2.84E-09	3.99E-08	Nip7	nuclear import 7 homolog (S. cerevisiae)
100043813	-2.4071	2.84E-09	3.99E-08	Gm9846	predicted gene 9846
66177	-1.3793	2.85E-09	4.00E-08	Ubl5	ubiquitin-like 5
67282	-1.4254	2.87E-09	4.02E-08	Ccdc53	coiled-coil domain containing 53
81702	1.713	2.87E-09	4.02E-08	Ankrd17	ankyrin repeat domain 17
68695	-1.5223	2.87E-09	4.02E-08	Hddc3	HD domain containing 3
66834	-1.8758	2.89E-09	4.04E-08	Acot13	acyl-CoA thioesterase 13
75731	-1.486	2.90E-09	4.05E-08	5133401N09Rik	RIKEN cDNA 5133401N09 gene
11988	1.1556	2.92E-09	4.08E-08	Slc7a2	solute carrier family 7 (cationic amino acid transporter, y+ system), member 2
210801	1.3311	2.94E-09	4.10E-08	Unc5d	unc-5 homolog D (C. elegans)
547176	1.4973	2.95E-09	4.11E-08	Zc3h12b	zinc finger CCCH-type containing 12B
242960	-1.3719	2.95E-09	4.11E-08	Fbxl5	F-box and leucine-rich repeat protein 5
192187	1.4184	2.97E-09	4.13E-08	Stab1	stabilin 1
328778	-1.5025	3.00E-09	4.17E-08	Rab26	RAB26, member RAS oncogene family
66314	-1.5527	3.05E-09	4.23E-08	Tpd52l2	tumor protein D52-like 2
209378	1.247	3.06E-09	4.25E-08	Itih5	inter-alpha (globulin) inhibitor H5
278304	1.6981	3.06E-09	4.25E-08	Zfp385c	zinc finger protein 385C
214968	1.7106	3.08E-09	4.27E-08	Sema6d	sema domain, transmembrane domain (TM), and cytoplasmic domain, (semaphorin) 6D
58187	-1.5952	3.11E-09	4.30E-08	Cldn10	claudin 10
20872	-1.4007	3.11E-09	4.30E-08	Stk16	serine/threonine kinase 16
20523	-1.3702	3.11E-09	4.30E-08	Slc25a14	solute carrier family 25 (mitochondrial carrier, brain), member 14
11821	-1.3504	3.12E-09	4.31E-08	Aprt	adenine phosphoribosyl transferase
140497	-2.1819	3.12E-09	4.31E-08	AF251705	cDNA sequence AF251705
208936	1.2523	3.13E-09	4.31E-08	Adamts18	a disintegrin-like and metallopeptidase (reprolysin type) with thrombospondin type 1 motif, 18
75686	-1.288	3.14E-09	4.33E-08	Nudt16	nudix (nucleoside diphosphate linked moiety X)-type motif 16
53381	-1.5928	3.14E-09	4.33E-08	Prdx4	peroxiredoxin 4
229600	-1.968	3.14E-09	4.33E-08	BC028528	cDNA sequence BC028528
72033	1.2684	3.16E-09	4.34E-08	Tsc22d2	TSC22 domain family, member 2
18145	1.2963	3.18E-09	4.37E-08	Npc1	Niemann Pick type C1
11793	-1.4274	3.20E-09	4.39E-08	Atg5	autophagy-related 5 (yeast)
19038	-1.5306	3.21E-09	4.41E-08	Ppic	peptidylprolyl isomerase C
76890	-1.5819	3.24E-09	4.45E-08	Memo1	mediator of cell motility 1
107932	1.614	3.25E-09	4.46E-08	Chd4	chromodomain helicase DNA binding protein 4
232339	1.4272	3.28E-09	4.50E-08	Ankrd26	ankyrin repeat domain 26
17259	-1.2451	3.32E-09	4.55E-08	Mef2b	myocyte enhancer factor 2B
209630	1.6839	3.33E-09	4.55E-08	Frmd4a	FERM domain containing 4A
215821	2.1388	3.34E-09	4.57E-08	D10Bwg1379e	DNA segment, Chr 10, Brigham & Women's Genetics 1379 expressed
53895	-1.3819	3.34E-09	4.57E-08	Clpp	caseinolytic peptidase, ATP-dependent, proteolytic subunit homolog (E. coli)
110082	1.3393	3.35E-09	4.57E-08	Dnahc5	dynein, axonemal, heavy chain 5
19253	-2.3448	3.36E-09	4.58E-08	Ptpn18	protein tyrosine phosphatase, non-receptor type 18
55994	1.3487	3.38E-09	4.61E-08	Smad9	MAD homolog 9 (Drosophila)
12819	1.2492	3.39E-09	4.61E-08	Col15a1	collagen, type XV, alpha 1
66617	-1.2586	3.39E-09	4.61E-08	Mettl11a	methyltransferase like 11A
108800	1.7875	3.40E-09	4.63E-08	Ston2	stonin 2
208638	-1.2228	3.41E-09	4.63E-08	Slc25a38	solute carrier family 25, member 38
106052	-1.3657	3.41E-09	4.63E-08	Fbxo4	F-box protein 4
75692	-1.44	3.45E-09	4.68E-08	Nr2c2ap	nuclear receptor 2C2-associated protein
66437	-1.5059	3.47E-09	4.70E-08	Fis1	fission 1 (mitochondrial outer membrane) homolog (yeast)
60507	-1.1682	3.48E-09	4.71E-08	Qtrt1	queuine tRNA-ribosyltransferase 1
15288	-1.2978	3.49E-09	4.73E-08	Hmbs	hydroxymethylbilane synthase
224432	1.551	3.52E-09	4.76E-08	Scaf4	SR-related CTD-associated factor 4
232337	-1.3043	3.53E-09	4.77E-08	Zfp637	zinc finger protein 637
26572	-1.4644	3.56E-09	4.81E-08	Cops3	COP9 (constitutive photomorphogenic) homolog, subunit 3 (Arabidopsis thaliana)
12859	-1.5843	3.57E-09	4.82E-08	Cox5b	cytochrome c oxidase, subunit Vb
16777	1.6843	3.58E-09	4.83E-08	Lamb1	laminin B1
66979	-1.5071	3.59E-09	4.84E-08	Pole4	polymerase (DNA-directed), epsilon 4 (p12 subunit)
193813	-1.3406	3.59E-09	4.84E-08	Mcfd2	multiple coagulation factor deficiency 2
13025	-2.041	3.60E-09	4.85E-08	Ctla2b	cytotoxic T lymphocyte-associated protein 2 beta
218271	-1.2551	3.61E-09	4.85E-08	B4galt7	xylosylprotein beta1,4-galactosyltransferase, polypeptide 7 (galactosyltransferase I)
13496	1.2968	3.61E-09	4.85E-08	Arid3a	AT rich interactive domain 3A (BRIGHT-like)
246703	-1.6287	3.62E-09	4.85E-08	Apoa1bp	apolipoprotein A-I binding protein
22070	-1.6809	3.62E-09	4.85E-08	Tpt1	tumor protein, translationally-controlled 1
66154	-1.4339	3.62E-09	4.86E-08	Tmem14c	transmembrane protein 14C
380702	2.6567	3.64E-09	4.87E-08	Shisa6	shisa homolog 6 (Xenopus laevis)
231207	1.5476	3.66E-09	4.90E-08	Cpeb2	cytoplasmic polyadenylation element binding protein 2
30877	-1.2522	3.67E-09	4.90E-08	Gnl3	guanine nucleotide binding protein-like 3 (nucleolar)
665330	-2.0696	3.67E-09	4.90E-08	Gm7589	predicted gene 7589
73379	1.5166	3.67E-09	4.90E-08	Dcbld2	discoidin, CUB and LCCL domain containing 2
68642	-1.1557	3.67E-09	4.90E-08	Tmem216	transmembrane protein 216
73327	-1.429	3.68E-09	4.91E-08	1700040I03Rik	RIKEN cDNA 1700040I03 gene
384309	2.3001	3.68E-09	4.91E-08	Trim56	tripartite motif-containing 56
12033	-1.4942	3.70E-09	4.92E-08	Bcap29	B cell receptor associated protein 29
67387	-1.5271	3.70E-09	4.92E-08	Unc50	unc-50 homolog (C. elegans)
58180	1.3644	3.70E-09	4.92E-08	Hic2	hypermethylated in cancer 2
69263	-1.3499	3.71E-09	4.94E-08	Rfc3	replication factor C (activator 1) 3
20678	1.9113	3.72E-09	4.94E-08	Sox5	SRY-box containing gene 5
93736	1.3318	3.73E-09	4.95E-08	Aff4	AF4/FMR2 family, member 4
19167	-1.5803	3.74E-09	4.96E-08	Psma3	proteasome (prosome, macropain) subunit, alpha type 3
19075	-1.4914	3.74E-09	4.96E-08	Prim1	DNA primase, p49 subunit
233335	1.6667	3.76E-09	4.98E-08	Synm	synemin, intermediate filament protein
71941	-1.2589	3.76E-09	4.98E-08	Cars2	cysteinyl-tRNA synthetase 2 (mitochondrial)(putative)
11844	-1.2834	3.77E-09	4.99E-08	Arf5	ADP-ribosylation factor 5
16553	2.0408	3.79E-09	5.01E-08	Kif13a	kinesin family member 13A
433375	-1.2433	3.80E-09	5.01E-08	Creg1	cellular repressor of E1A-stimulated genes 1
217151	-1.5396	3.82E-09	5.04E-08	Arl5c	ADP-ribosylation factor-like 5C
56406	2.0533	3.84E-09	5.07E-08	Ncoa6	nuclear receptor coactivator 6
228787	2.0148	3.87E-09	5.10E-08	Xkr7	X Kell blood group precursor related family member 7 homolog
347722	2.2432	3.90E-09	5.13E-08	Agap1	ArfGAP with GTPase domain, ankyrin repeat and PH domain 1
78757	1.1279	3.91E-09	5.15E-08	Rictor	RPTOR independent companion of MTOR, complex 2
17828	-1.382	3.92E-09	5.15E-08	Muted	muted
66556	-1.3647	3.93E-09	5.17E-08	Drap1	Dr1 associated protein 1 (negative cofactor 2 alpha)
229055	1.1372	3.95E-09	5.18E-08	Zbtb10	zinc finger and BTB domain containing 10
13494	-1.4119	3.96E-09	5.19E-08	Drg1	developmentally regulated GTP binding protein 1
333050	2.8243	3.98E-09	5.22E-08	Ksr2	kinase suppressor of ras 2
22284	1.6317	3.99E-09	5.22E-08	Usp9x	ubiquitin specific peptidase 9, X chromosome
67676	-1.3214	4.01E-09	5.25E-08	Rpp21	ribonuclease P 21 subunit (human)
22589	1.5461	4.03E-09	5.27E-08	Atrx	alpha thalassemia/mental retardation syndrome X-linked homolog (human)
11305	1.9877	4.05E-09	5.29E-08	Abca2	ATP-binding cassette, sub-family A (ABC1), member 2
68332	-1.6818	4.06E-09	5.31E-08	Sdhaf1	succinate dehydrogenase complex assembly factor 1
93760	2.3726	4.09E-09	5.33E-08	Arid1a	AT rich interactive domain 1A (SWI-like)
30795	-1.4669	4.10E-09	5.35E-08	Fkbp3	FK506 binding protein 3
69590	-1.5628	4.10E-09	5.35E-08	Gpx8	glutathione peroxidase 8 (putative)
68323	-1.3582	4.14E-09	5.39E-08	Nudt22	nudix (nucleoside diphosphate linked moiety X)-type motif 22
66272	-1.7752	4.15E-09	5.39E-08	Cox16	COX16 cytochrome c oxidase assembly homolog (S. cerevisiae)
23997	-1.3732	4.16E-09	5.41E-08	Psmd13	proteasome (prosome, macropain) 26S subunit, non-ATPase, 13
223435	2.0611	4.18E-09	5.43E-08	Trio	triple functional domain (PTPRF interacting)
76559	1.5436	4.19E-09	5.45E-08	Atg2b	ATG2 autophagy related 2 homolog B (S. cerevisiae)
116838	1.3862	4.21E-09	5.46E-08	Rims2	regulating synaptic membrane exocytosis 2
67115	-1.4972	4.22E-09	5.47E-08	Rpl14	ribosomal protein L14
18080	1.1938	4.24E-09	5.49E-08	Nin	ninein
71242	-1.7792	4.25E-09	5.51E-08	Spata24	spermatogenesis associated 24
67236	-1.333	4.26E-09	5.51E-08	Cinp	cyclin-dependent kinase 2 interacting protein
20301	-1.8182	4.27E-09	5.52E-08	Ccl27a	chemokine (C-C motif) ligand 27A
68936	-1.6031	4.28E-09	5.53E-08	Fam165b	family with sequence similarity 165, member B
94043	-1.6306	4.29E-09	5.54E-08	Tm2d1	TM2 domain containing 1
19933	-1.3268	4.30E-09	5.55E-08	Rpl21	ribosomal protein L21
330662	1.4669	4.35E-09	5.61E-08	Dock1	dedicator of cytokinesis 1
17918	1.5769	4.37E-09	5.63E-08	Myo5a	myosin VA
66433	-1.4149	4.38E-09	5.64E-08	Chchd7	coiled-coil-helix-coiled-coil-helix domain containing 7
68842	1.6651	4.40E-09	5.66E-08	Tulp4	tubby like protein 4
50770	1.6538	4.41E-09	5.67E-08	Atp11a	ATPase, class VI, type 11A
71069	1.5584	4.41E-09	5.67E-08	Stox2	storkhead box 2
68196	-1.4959	4.42E-09	5.67E-08	Hsbp1	heat shock factor binding protein 1
69928	-1.6592	4.45E-09	5.71E-08	Apitd1	apoptosis-inducing, TAF9-like domain 1
68202	-1.5263	4.48E-09	5.73E-08	Ndufa5	NADH dehydrogenase (ubiquinone) 1 alpha subcomplex, 5
66264	-1.2477	4.48E-09	5.73E-08	Ccdc28b	coiled coil domain containing 28B
328365	2.6508	4.48E-09	5.73E-08	Zmiz1	zinc finger, MIZ-type containing 1
16173	-1.4295	4.49E-09	5.74E-08	Il18	interleukin 18
74246	-1.128	4.51E-09	5.76E-08	Gale	galactose-4-epimerase, UDP
17978	1.7941	4.57E-09	5.83E-08	Ncoa2	nuclear receptor coactivator 2
77044	1.3579	4.58E-09	5.84E-08	Arid2	AT rich interactive domain 2 (ARID, RFX-like)
226751	2.2741	4.60E-09	5.86E-08	Cdc42bpa	CDC42 binding protein kinase alpha
67707	-1.2977	4.63E-09	5.90E-08	Mrpl24	mitochondrial ribosomal protein L24
12326	1.3834	4.68E-09	5.95E-08	Camk4	calcium/calmodulin-dependent protein kinase IV
109672	-1.4142	4.68E-09	5.95E-08	Cyb5	cytochrome b-5
22353	-1.7548	4.71E-09	5.98E-08	Vip	vasoactive intestinal polypeptide
231863	2.0621	4.74E-09	6.02E-08	Fbxl18	F-box and leucine-rich repeat protein 18
140904	1.9513	4.74E-09	6.02E-08	Caln1	calneuron 1
19896	-1.7412	4.75E-09	6.02E-08	Rpl10a	ribosomal protein L10A
243842	2.5477	4.77E-09	6.04E-08	Gltscr1	glioma tumor suppressor candidate region gene 1
26370	-1.4421	4.77E-09	6.04E-08	Cetn2	centrin 2
68572	-1.5184	4.78E-09	6.06E-08	Ict1	immature colon carcinoma transcript 1
14004	-1.4992	4.79E-09	6.06E-08	Chchd2	coiled-coil-helix-coiled-coil-helix domain containing 2
53313	1.283	4.80E-09	6.06E-08	Atp2a3	ATPase, Ca++ transporting, ubiquitous
66052	-1.3739	4.80E-09	6.06E-08	Sdhc	succinate dehydrogenase complex, subunit C, integral membrane protein
76132	1.939	4.80E-09	6.06E-08	6230409E13Rik	RIKEN cDNA 6230409E13 gene
100039864	-1.764	4.80E-09	6.06E-08	Snhg12	small nucleolar RNA host gene 12
233065	-1.331	4.81E-09	6.06E-08	Alkbh6	alkB, alkylation repair homolog 6 (E. coli)
238505	1.3418	4.82E-09	6.07E-08	Mtr	5-methyltetrahydrofolate-homocysteine methyltransferase
27367	-1.4646	4.82E-09	6.07E-08	Rpl3	ribosomal protein L3
21399	-1.4946	4.84E-09	6.09E-08	Tcea1	transcription elongation factor A (SII) 1
70225	-1.4978	4.84E-09	6.09E-08	Ppil3	peptidylprolyl isomerase (cyclophilin)-like 3
223267	-1.4282	4.85E-09	6.09E-08	A2ld1	AIG2-like domain 1
66048	-1.3035	4.86E-09	6.11E-08	Tmem93	transmembrane protein 93
217707	-1.3226	4.89E-09	6.14E-08	Coq6	coenzyme Q6 homolog (yeast)
21987	-1.2461	4.93E-09	6.19E-08	Tpd52l1	tumor protein D52-like 1
103967	1.6835	4.95E-09	6.19E-08	Dnm3	dynamin 3
20826	-1.4361	4.95E-09	6.19E-08	Nhp2l1	NHP2 non-histone chromosome protein 2-like 1 (S. cerevisiae)
269774	1.5424	4.95E-09	6.19E-08	Aak1	AP2 associated kinase 1
381157	1.2633	4.95E-09	6.19E-08	Greb1l	growth regulation by estrogen in breast cancer-like
73736	-1.412	4.97E-09	6.21E-08	Fcf1	FCF1 small subunit (SSU) processome component homolog (S. cerevisiae)
16011	1.8303	4.98E-09	6.22E-08	Igfbp5	insulin-like growth factor binding protein 5
14365	1.0418	4.99E-09	6.23E-08	Fzd3	frizzled homolog 3 (Drosophila)
12868	-1.3628	5.02E-09	6.26E-08	Cox8a	cytochrome c oxidase, subunit VIIIa
13636	-1.3834	5.05E-09	6.29E-08	Efna1	ephrin A1
22210	-1.5636	5.05E-09	6.29E-08	Ube2b	ubiquitin-conjugating enzyme E2B, RAD6 homology (S. cerevisiae)
11957	-1.6884	5.08E-09	6.33E-08	Atp5j	ATP synthase, H+ transporting, mitochondrial F0 complex, subunit F
72170	-1.4316	5.10E-09	6.34E-08	Chchd4	coiled-coil-helix-coiled-coil-helix domain containing 4
78618	1.274	5.10E-09	6.34E-08	Acap2	ArfGAP with coiled-coil, ankyrin repeat and PH domains 2
27176	-1.4367	5.13E-09	6.37E-08	Rpl7a	ribosomal protein L7A
20402	1.4604	5.14E-09	6.37E-08	Zfp106	zinc finger protein 106
19377	1.6063	5.15E-09	6.39E-08	Rai1	retinoic acid induced 1
56279	-1.2444	5.16E-09	6.39E-08	Fam69b	family with sequence similarity 69, member B
211253	-1.3746	5.17E-09	6.41E-08	Mtrf1	mitochondrial translational release factor 1
50876	1.8962	5.18E-09	6.41E-08	Tmod2	tropomodulin 2
80385	-1.2488	5.18E-09	6.41E-08	Tusc2	tumor suppressor candidate 2
66824	-2.0014	5.20E-09	6.43E-08	Pycard	PYD and CARD domain containing
66111	-1.2916	5.23E-09	6.47E-08	Tmed3	transmembrane emp24 domain containing 3
100336	-1.3097	5.24E-09	6.47E-08	Ppp1r8	protein phosphatase 1, regulatory (inhibitor) subunit 8
74192	-1.52	5.26E-09	6.49E-08	Arpc5l	actin related protein 2/3 complex, subunit 5-like
170823	-1.3839	5.28E-09	6.51E-08	Glmn	glomulin, FKBP associated protein
212127	1.6153	5.29E-09	6.52E-08	2810046L04Rik	RIKEN cDNA 2810046L04 gene
241919	2.0306	5.30E-09	6.53E-08	Slc7a14	solute carrier family 7 (cationic amino acid transporter, y+ system), member 14
101314	-1.5261	5.30E-09	6.53E-08	6720456B07Rik	RIKEN cDNA 6720456B07 gene
14651	-1.3791	5.34E-09	6.57E-08	Hagh	hydroxyacyl glutathione hydrolase
27883	-1.3629	5.39E-09	6.62E-08	D16H22S680E	DNA segment, Chr 16, human D22S680E, expressed
666173	1.1854	5.39E-09	6.62E-08	Vps13b	vacuolar protein sorting 13B (yeast)
238692	-1.3547	5.40E-09	6.62E-08	Zfp874a	zinc finger protein 874a
18708	1.3438	5.40E-09	6.62E-08	Pik3r1	phosphatidylinositol 3-kinase, regulatory subunit, polypeptide 1 (p85 alpha)
319670	1.1371	5.41E-09	6.63E-08	Eml5	echinoderm microtubule associated protein like 5
225743	2.4023	5.42E-09	6.64E-08	Rnf165	ring finger protein 165
239985	1.7872	5.43E-09	6.65E-08	Arid1b	AT rich interactive domain 1B (SWI-like)
110379	-1.524	5.48E-09	6.70E-08	Sec13	SEC13 homolog (S. cerevisiae)
22634	2.251	5.48E-09	6.70E-08	Plagl1	pleiomorphic adenoma gene-like 1
170738	1.2333	5.49E-09	6.71E-08	Kcnh7	potassium voltage-gated channel, subfamily H (eag-related), member 7
68995	-1.339	5.53E-09	6.74E-08	Mcts1	malignant T cell amplified sequence 1
30953	-1.5488	5.53E-09	6.75E-08	Schip1	schwannomin interacting protein 1
665001	-1.6873	5.62E-09	6.85E-08	Gm14391	predicted gene 14391
70397	-1.5475	5.64E-09	6.87E-08	Tmem70	transmembrane protein 70
70028	1.954	5.64E-09	6.87E-08	Dopey2	dopey family member 2
20238	1.951	5.65E-09	6.87E-08	Atxn1	ataxin 1
52668	-1.4878	5.66E-09	6.88E-08	Ifi27l1	interferon, alpha-inducible protein 27 like 1
11745	-1.1822	5.67E-09	6.88E-08	Anxa3	annexin A3
108143	-1.43	5.67E-09	6.88E-08	Taf9	TAF9 RNA polymerase II, TATA box binding protein (TBP)-associated factor
21333	-1.3394	5.72E-09	6.94E-08	Tac1	tachykinin 1
71116	-1.2754	5.77E-09	7.00E-08	Stx18	syntaxin 18
243764	1.275	5.79E-09	7.01E-08	Chrm2	cholinergic receptor, muscarinic 2, cardiac
57258	1.2143	5.79E-09	7.01E-08	Xpo4	exportin 4
15194	2.1432	5.81E-09	7.03E-08	Htt	huntingtin
70726	-1.1818	5.85E-09	7.07E-08	Angptl6	angiopoietin-like 6
18002	-1.3362	5.91E-09	7.13E-08	Nedd8	neural precursor cell expressed, developmentally down-regulated gene 8
240087	1.381	5.91E-09	7.13E-08	Mdc1	mediator of DNA damage checkpoint 1
234839	2.3349	5.92E-09	7.13E-08	Fam38a	family with sequence similarity 38, member A
66279	-1.424	5.92E-09	7.13E-08	Tmem218	transmembrane protein 218
106585	1.7846	5.92E-09	7.13E-08	Ankrd12	ankyrin repeat domain 12
212569	-1.5108	5.93E-09	7.14E-08	Zfp273	zinc finger protein 273
77630	1.0953	5.95E-09	7.16E-08	Prdm8	PR domain containing 8
224792	1.3519	5.96E-09	7.17E-08	Gpr116	G protein-coupled receptor 116
13799	1.1322	5.97E-09	7.18E-08	En2	engrailed 2
67197	-1.4137	5.98E-09	7.18E-08	Zcrb1	zinc finger CCHC-type and RNA binding motif 1
56330	-1.5142	6.02E-09	7.22E-08	Pdcd5	programmed cell death 5
330817	-1.338	6.04E-09	7.25E-08	Dhps	deoxyhypusine synthase
17755	2.5685	6.08E-09	7.29E-08	Mtap1b	microtubule-associated protein 1B
11303	1.4957	6.09E-09	7.29E-08	Abca1	ATP-binding cassette, sub-family A (ABC1), member 1
30051	-1.3185	6.11E-09	7.32E-08	Spdef	SAM pointed domain containing ets transcription factor
66202	-1.5172	6.14E-09	7.34E-08	1110059G10Rik	RIKEN cDNA 1110059G10 gene
67991	1.3547	6.15E-09	7.36E-08	Nacc2	nucleus accumbens associated 2, BEN and BTB (POZ) domain containing
67116	-1.3068	6.16E-09	7.37E-08	Cuedc2	CUE domain containing 2
68067	-1.2478	6.17E-09	7.37E-08	3010026O09Rik	RIKEN cDNA 3010026O09 gene
338372	2.4578	6.19E-09	7.39E-08	Map3k9	mitogen-activated protein kinase kinase kinase 9
12842	2.1894	6.21E-09	7.41E-08	Col1a1	collagen, type I, alpha 1
73919	-1.3581	6.24E-09	7.44E-08	Lyrm1	LYR motif containing 1
27428	1.8324	6.25E-09	7.44E-08	Shroom3	shroom family member 3
238803	2.0617	6.25E-09	7.44E-08	Zfp366	zinc finger protein 366
56506	-1.3909	6.26E-09	7.44E-08	Cib2	calcium and integrin binding family member 2
16852	-1.3232	6.27E-09	7.45E-08	Lgals1	lectin, galactose binding, soluble 1
67528	-1.8383	6.32E-09	7.51E-08	Nudt7	nudix (nucleoside diphosphate linked moiety X)-type motif 7
69934	-1.2026	6.34E-09	7.52E-08	Rg9mtd3	RNA (guanine-9-) methyltransferase domain containing 3
68375	-1.5207	6.34E-09	7.52E-08	Ndufa8	NADH dehydrogenase (ubiquinone) 1 alpha subcomplex, 8
66787	-1.2285	6.45E-09	7.65E-08	4933433P14Rik	RIKEN cDNA 4933433P14 gene
320376	1.8165	6.45E-09	7.65E-08	Bcorl1	BCL6 co-repressor-like 1
11733	2.2197	6.48E-09	7.67E-08	Ank1	ankyrin 1, erythroid
66309	-1.5138	6.49E-09	7.67E-08	Tmem128	transmembrane protein 128
12648	1.2339	6.49E-09	7.67E-08	Chd1	chromodomain helicase DNA binding protein 1
17250	1.1911	6.50E-09	7.67E-08	Abcc1	ATP-binding cassette, sub-family C (CFTR/MRP), member 1
140570	1.4677	6.50E-09	7.67E-08	Plxnb2	plexin B2
378702	-1.3309	6.57E-09	7.75E-08	Serf2	small EDRK-rich factor 2
68817	1.2822	6.62E-09	7.81E-08	Ddi2	DNA-damage inducible protein 2
68339	1.8684	6.79E-09	8.01E-08	Ccdc88c	coiled-coil domain containing 88C
66254	-1.4772	6.80E-09	8.01E-08	Dimt1	DIM1 dimethyladenosine transferase 1-like (S. cerevisiae)
99031	1.4581	6.82E-09	8.02E-08	Osbpl6	oxysterol binding protein-like 6
54357	1.3093	6.83E-09	8.04E-08	Epb4.1l4b	erythrocyte protein band 4.1-like 4b
18021	1.2199	6.84E-09	8.04E-08	Nfatc3	nuclear factor of activated T cells, cytoplasmic, calcineurin dependent 3
207596	1.9188	6.86E-09	8.06E-08	Thsd4	thrombospondin, type I, domain containing 4
227648	1.762	6.87E-09	8.06E-08	Sec16a	SEC16 homolog A (S. cerevisiae)
98221	-1.538	6.91E-09	8.10E-08	Eif3m	eukaryotic translation initiation factor 3, subunit M
382793	1.1171	6.93E-09	8.13E-08	Mtx3	metaxin 3
59005	-1.8924	6.95E-09	8.14E-08	Trappc2l	trafficking protein particle complex 2-like
71458	1.3748	6.95E-09	8.14E-08	Bcor	BCL6 interacting corepressor
232536	-1.4617	6.97E-09	8.16E-08	Mrps35	mitochondrial ribosomal protein S35
329154	1.3085	7.00E-09	8.19E-08	Ankrd44	ankyrin repeat domain 44
68177	-1.2971	7.03E-09	8.21E-08	Ebpl	emopamil binding protein-like
13867	1.4369	7.03E-09	8.21E-08	Erbb3	v-erb-b2 erythroblastic leukemia viral oncogene homolog 3 (avian)
17158	1.309	7.06E-09	8.25E-08	Man2a1	mannosidase 2, alpha 1
12831	1.8625	7.11E-09	8.30E-08	Col5a1	collagen, type V, alpha 1
12814	1.0264	7.14E-09	8.33E-08	Col11a1	collagen, type XI, alpha 1
330627	2.1712	7.17E-09	8.36E-08	Trim66	tripartite motif-containing 66
72658	-1.5495	7.19E-09	8.38E-08	2700097O09Rik	RIKEN cDNA 2700097O09 gene
105727	1.6553	7.22E-09	8.40E-08	Slc38a1	solute carrier family 38, member 1
100502841	1.8335	7.23E-09	8.41E-08	5430411K18Rik	RIKEN cDNA 5430411K18 gene
17356	1.5566	7.29E-09	8.48E-08	Mllt4	myeloid/lymphoid or mixed-lineage leukemia (trithorax homolog, Drosophila); translocated to, 4
16835	1.3358	7.30E-09	8.48E-08	Ldlr	low density lipoprotein receptor
56530	-1.5421	7.33E-09	8.51E-08	Cnpy2	canopy 2 homolog (zebrafish)
243743	2.4306	7.34E-09	8.51E-08	Plxna4	plexin A4
237886	1.4824	7.34E-09	8.51E-08	Slfn9	schlafen 9
77739	1.6231	7.38E-09	8.55E-08	Adamtsl1	ADAMTS-like 1
53620	-1.3675	7.39E-09	8.55E-08	Vamp5	vesicle-associated membrane protein 5
27398	-1.2909	7.41E-09	8.57E-08	Mrpl2	mitochondrial ribosomal protein L2
330812	1.4612	7.42E-09	8.58E-08	Rnf150	ring finger protein 150
28081	-1.361	7.46E-09	8.61E-08	D11Wsu99e	DNA segment, Chr 11, Wayne State University 99, expressed
96979	-1.2477	7.46E-09	8.61E-08	Ptges2	prostaglandin E synthase 2
107939	2.0813	7.47E-09	8.62E-08	Pom121	nuclear pore membrane protein 121
236285	1.4437	7.50E-09	8.65E-08	Lancl3	LanC lantibiotic synthetase component C-like 3 (bacterial)
234664	-1.3832	7.58E-09	8.74E-08	Nae1	NEDD8 activating enzyme E1 subunit 1
11632	-1.2903	7.65E-09	8.81E-08	Aip	aryl-hydrocarbon receptor-interacting protein
18125	2.7482	7.67E-09	8.82E-08	Nos1	nitric oxide synthase 1, neuronal
73720	-1.6213	7.67E-09	8.82E-08	Cst6	cystatin E/M
209683	2.7466	7.67E-09	8.82E-08	Ttc28	tetratricopeptide repeat domain 28
66500	1.0764	7.77E-09	8.93E-08	Slc30a7	solute carrier family 30 (zinc transporter), member 7
72823	1.4465	7.81E-09	8.97E-08	Pard3b	par-3 partitioning defective 3 homolog B (C. elegans)
240753	1.7551	7.86E-09	9.02E-08	Plekha6	pleckstrin homology domain containing, family A member 6
622675	1.7261	7.89E-09	9.04E-08	Zfp827	zinc finger protein 827
69668	-1.5257	7.91E-09	9.07E-08	Ccdc115	coiled-coil domain containing 115
67212	-1.4557	7.93E-09	9.09E-08	Mrpl55	mitochondrial ribosomal protein L55
20556	-1.7968	7.96E-09	9.11E-08	Slfn2	schlafen 2
67673	-1.3453	8.02E-09	9.18E-08	Tceb2	transcription elongation factor B (SIII), polypeptide 2
208266	1.642	8.11E-09	9.27E-08	Dot1l	DOT1-like, histone H3 methyltransferase (S. cerevisiae)
209239	2.4543	8.13E-09	9.29E-08	Gan	giant axonal neuropathy
225745	-1.6146	8.15E-09	9.30E-08	Haus1	HAUS augmin-like complex, subunit 1
68644	-1.1434	8.18E-09	9.34E-08	Abhd14a	abhydrolase domain containing 14A
99349	-1.5652	8.19E-09	9.34E-08	Dnajc24	DnaJ (Hsp40) homolog, subfamily C, member 24
12140	-1.6967	8.22E-09	9.37E-08	Fabp7	fatty acid binding protein 7, brain
56372	-1.4169	8.34E-09	9.50E-08	1110004F10Rik	RIKEN cDNA 1110004F10 gene
69241	-1.4232	8.39E-09	9.54E-08	Polr2d	polymerase (RNA) II (DNA directed) polypeptide D
234094	1.2715	8.39E-09	9.54E-08	Arhgef10	Rho guanine nucleotide exchange factor (GEF) 10
69694	-1.4132	8.40E-09	9.55E-08	Tatdn1	TatD DNase domain containing 1
23928	1.973	8.42E-09	9.56E-08	Lamc3	laminin gamma 3
319955	1.4078	8.50E-09	9.66E-08	Ercc6	excision repair cross-complementing rodent repair deficiency, complementation group 6
13177	-1.4037	8.52E-09	9.66E-08	Eci1	enoyl-Coenzyme A delta isomerase 1
232440	-1.1572	8.54E-09	9.68E-08	H2afj	H2A histone family, member J
71817	-1.2872	8.54E-09	9.68E-08	Tmem50a	transmembrane protein 50A
217588	-1.5337	8.55E-09	9.69E-08	Mbip	MAP3K12 binding inhibitory protein 1
68240	-2.2915	8.57E-09	9.70E-08	Rpa3	replication protein A3
114679	-1.3781	8.60E-09	9.72E-08	Selm	selenoprotein M
100169	1.4691	8.66E-09	9.79E-08	Phactr4	phosphatase and actin regulator 4
66827	-1.3191	8.66E-09	9.79E-08	Ttc1	tetratricopeptide repeat domain 1
11782	-1.4219	8.69E-09	9.82E-08	Ap4s1	adaptor-related protein complex AP-4, sigma 1
16554	1.8084	8.72E-09	9.84E-08	Kif13b	kinesin family member 13B
66911	-1.1656	8.76E-09	9.88E-08	Nudt16l1	nudix (nucleoside diphosphate linked moiety X)-type motif 16-like 1
20741	2.1895	8.88E-09	1.00E-07	Spnb1	spectrin beta 1
22295	1.9526	8.92E-09	1.00E-07	Cdh23	cadherin 23 (otocadherin)
17909	1.686	8.95E-09	1.01E-07	Myo10	myosin X
208043	2.4682	9.01E-09	1.01E-07	Setd1b	SET domain containing 1B
67914	-1.3609	9.07E-09	1.02E-07	Coq9	coenzyme Q9 homolog (yeast)
214812	2.2068	9.08E-09	1.02E-07	Zfp609	zinc finger protein 609
66793	-1.1889	9.10E-09	1.02E-07	Efcab1	EF hand calcium binding domain 1
13202	-1.5035	9.13E-09	1.02E-07	Ddt	D-dopachrome tautomerase
56644	-1.9926	9.14E-09	1.03E-07	Clec7a	C-type lectin domain family 7, member a
18976	-1.5113	9.17E-09	1.03E-07	Pomc	pro-opiomelanocortin-alpha
72938	-1.5477	9.18E-09	1.03E-07	Hspb11	heat shock protein family B (small), member 11
15161	1.9992	9.18E-09	1.03E-07	Hcfc1	host cell factor C1
12925	-1.5693	9.20E-09	1.03E-07	Crip1	cysteine-rich protein 1 (intestinal)
68999	-1.5178	9.23E-09	1.03E-07	Anapc10	anaphase promoting complex subunit 10
94281	-1.5307	9.25E-09	1.03E-07	Sfxn4	sideroflexin 4
76273	-1.4235	9.25E-09	1.03E-07	Ndfip2	Nedd4 family interacting protein 2
21872	1.234	9.28E-09	1.04E-07	Tjp1	tight junction protein 1
66488	-1.3764	9.35E-09	1.04E-07	Fam136a	family with sequence similarity 136, member A
56520	-1.6585	9.36E-09	1.04E-07	Nme4	non-metastatic cells 4, protein expressed in
68276	-1.1301	9.36E-09	1.04E-07	Toe1	target of EGR1, member 1 (nuclear)
70417	1.1432	9.43E-09	1.05E-07	Megf10	multiple EGF-like-domains 10
68278	-1.3727	9.60E-09	1.07E-07	Ddx39	DEAD (Asp-Glu-Ala-Asp) box polypeptide 39
68316	-1.3973	9.70E-09	1.08E-07	Apoo	apolipoprotein O
319767	1.2965	9.70E-09	1.08E-07	Atp10b	ATPase, class V, type 10B
208104	1.7665	9.73E-09	1.08E-07	Mlxip	MLX interacting protein
68045	-1.5012	9.84E-09	1.09E-07	2700060E02Rik	RIKEN cDNA 2700060E02 gene
319760	-1.6363	9.92E-09	1.10E-07	D130020L05Rik	RIKEN cDNA D130020L05 gene
56794	-1.3879	9.97E-09	1.10E-07	Hacl1	2-hydroxyacyl-CoA lyase 1
100503812	-1.8775	1.01E-08	1.12E-07	3300002A11Rik	RIKEN cDNA 3300002A11 gene
12560	1.6134	1.01E-08	1.12E-07	Cdh3	cadherin 3
58520	-1.2975	1.01E-08	1.12E-07	0610007P14Rik	RIKEN cDNA 0610007P14 gene
79044	-1.3752	1.02E-08	1.13E-07	Mrps34	mitochondrial ribosomal protein S34
94066	-1.2936	1.02E-08	1.13E-07	Mrpl36	mitochondrial ribosomal protein L36
219228	1.4387	1.03E-08	1.14E-07	Pcdh17	protocadherin 17
382073	-1.7195	1.04E-08	1.15E-07	Ccdc84	coiled-coil domain containing 84
606735	-1.8529	1.04E-08	1.15E-07	A330069E16Rik	RIKEN cDNA A330069E16 gene
66462	-1.1352	1.04E-08	1.15E-07	2810428I15Rik	RIKEN cDNA 2810428I15 gene
72125	1.3488	1.05E-08	1.16E-07	Fam123a	family with sequence similarity 123, member A
102791	-1.4425	1.05E-08	1.16E-07	Tcta	T cell leukemia translocation altered gene
19384	-1.4659	1.06E-08	1.16E-07	Ran	RAN, member RAS oncogene family
56720	-1.5642	1.06E-08	1.16E-07	Tdo2	tryptophan 2,3-dioxygenase
105446	-1.2974	1.06E-08	1.17E-07	Gmpr2	guanosine monophosphate reductase 2
13557	1.2845	1.06E-08	1.17E-07	E2f3	E2F transcription factor 3
654824	-1.6713	1.08E-08	1.18E-07	Ankrd37	ankyrin repeat domain 37
66073	-1.2431	1.08E-08	1.18E-07	Txndc12	thioredoxin domain containing 12 (endoplasmic reticulum)
223433	-1.3126	1.10E-08	1.21E-07	Fam105a	family with sequence similarity 105, member A
268977	1.1002	1.11E-08	1.21E-07	Ltbp1	latent transforming growth factor beta binding protein 1
13211	1.7384	1.11E-08	1.21E-07	Dhx9	DEAH (Asp-Glu-Ala-His) box polypeptide 9
268903	1.4838	1.11E-08	1.21E-07	Nrip1	nuclear receptor interacting protein 1
70673	1.7315	1.12E-08	1.22E-07	Prdm16	PR domain containing 16
75623	-1.8224	1.12E-08	1.22E-07	1700029F09Rik	RIKEN cDNA 1700029F09 gene
320165	1.4801	1.12E-08	1.22E-07	Tacc1	transforming, acidic coiled-coil containing protein 1
59022	-1.2984	1.12E-08	1.23E-07	Edf1	endothelial differentiation-related factor 1
432530	2.386	1.13E-08	1.23E-07	Adcy1	adenylate cyclase 1
244895	2.2811	1.13E-08	1.23E-07	C230081A13Rik	RIKEN cDNA C230081A13 gene
71445	-1.5296	1.13E-08	1.23E-07	5530601H04Rik	RIKEN cDNA 5530601H04 gene
66072	-1.4332	1.13E-08	1.23E-07	Sdhaf2	succinate dehydrogenase complex assembly factor 2
22746	-1.4027	1.13E-08	1.23E-07	Zfp85-rs1	zinc finger protein 85, related sequence 1
230861	1.8135	1.13E-08	1.23E-07	Eif4g3	eukaryotic translation initiation factor 4 gamma, 3
14866	-1.2616	1.14E-08	1.24E-07	Gstm5	glutathione S-transferase, mu 5
208618	1.5463	1.14E-08	1.24E-07	Etl4	enhancer trap locus 4
214552	1.5108	1.14E-08	1.24E-07	Cep164	centrosomal protein 164
208431	1.5216	1.14E-08	1.24E-07	Shroom4	shroom family member 4
66818	-1.3654	1.15E-08	1.25E-07	9130011J15Rik	RIKEN cDNA 9130011J15 gene
110962	1.4766	1.15E-08	1.25E-07	Mbd6	methyl-CpG binding domain protein 6
329908	1.3304	1.15E-08	1.25E-07	Usp24	ubiquitin specific peptidase 24
76654	-1.3486	1.15E-08	1.25E-07	Upp2	uridine phosphorylase 2
67698	-1.4842	1.16E-08	1.25E-07	Fam174a	family with sequence similarity 174, member A
77264	2.3528	1.16E-08	1.25E-07	Zfp142	zinc finger protein 142
67759	-1.2695	1.16E-08	1.26E-07	5033414D02Rik	RIKEN cDNA 5033414D02 gene
68083	-1.2902	1.16E-08	1.26E-07	Pak1ip1	PAK1 interacting protein 1
14104	2.1833	1.17E-08	1.26E-07	Fasn	fatty acid synthase
73711	-1.2142	1.17E-08	1.26E-07	Fam125a	family with sequence similarity 125, member A
67427	-1.4503	1.17E-08	1.27E-07	Rps20	ribosomal protein S20
12177	-1.3702	1.18E-08	1.27E-07	Bnip3l	BCL2/adenovirus E1B interacting protein 3-like
14254	1.5528	1.18E-08	1.27E-07	Flt1	FMS-like tyrosine kinase 1
99681	1.749	1.18E-08	1.27E-07	Tchh	trichohyalin
14048	1.1427	1.18E-08	1.27E-07	Eya1	eyes absent 1 homolog (Drosophila)
18605	1.1592	1.18E-08	1.27E-07	Enpp1	ectonucleotide pyrophosphatase/phosphodiesterase 1
56031	-1.1289	1.19E-08	1.27E-07	Ppie	peptidylprolyl isomerase E (cyclophilin E)
17973	-1.3549	1.19E-08	1.27E-07	Nck1	non-catalytic region of tyrosine kinase adaptor protein 1
66508	-1.3516	1.19E-08	1.27E-07	2400001E08Rik	RIKEN cDNA 2400001E08 gene
13591	1.0744	1.20E-08	1.29E-07	Ebf1	early B cell factor 1
56788	1.4217	1.20E-08	1.29E-07	Scube2	signal peptide, CUB domain, EGF-like 2
241311	2.3594	1.20E-08	1.29E-07	Zbtb34	zinc finger and BTB domain containing 34
319880	1.0948	1.22E-08	1.30E-07	Tmcc3	transmembrane and coiled coil domains 3
75745	-1.4603	1.22E-08	1.30E-07	Rian	RNA imprinted and accumulated in nucleus
223696	-1.4341	1.22E-08	1.31E-07	Tomm22	translocase of outer mitochondrial membrane 22 homolog (yeast)
67153	-1.4644	1.22E-08	1.31E-07	Rnaseh2b	ribonuclease H2, subunit B
76773	-1.4879	1.23E-08	1.31E-07	Wdyhv1	WDYHV motif containing 1
76779	-1.1005	1.23E-08	1.31E-07	Cluap1	clusterin associated protein 1
93843	-1.3303	1.23E-08	1.31E-07	Pnck	pregnancy upregulated non-ubiquitously expressed CaM kinase
12549	1.7802	1.24E-08	1.32E-07	Arhgap31	Rho GTPase activating protein 31
94065	-1.2543	1.24E-08	1.33E-07	Mrpl34	mitochondrial ribosomal protein L34
20354	1.3942	1.24E-08	1.33E-07	Sema4d	sema domain, immunoglobulin domain (Ig), transmembrane domain (TM) and short cytoplasmic domain, (semaphorin) 4D
12260	-1.067	1.24E-08	1.33E-07	C1qb	complement component 1, q subcomponent, beta polypeptide
17156	1.4581	1.25E-08	1.33E-07	Man1a2	mannosidase, alpha, class 1A, member 2
18634	-1.4261	1.26E-08	1.34E-07	Pex7	peroxisomal biogenesis factor 7
235132	1.4397	1.27E-08	1.35E-07	Zbtb44	zinc finger and BTB domain containing 44
12865	-2.1301	1.28E-08	1.36E-07	Cox7a1	cytochrome c oxidase, subunit VIIa 1
71820	-1.159	1.28E-08	1.36E-07	Wdr34	WD repeat domain 34
227723	2.7782	1.28E-08	1.36E-07	Prrc2b	proline-rich coiled-coil 2B
268759	-1.2129	1.29E-08	1.36E-07	9930012K11Rik	RIKEN cDNA 9930012K11 gene
213539	-1.1537	1.29E-08	1.37E-07	Bag2	BCL2-associated athanogene 2
217351	2.1634	1.30E-08	1.38E-07	Tnrc6c	trinucleotide repeat containing 6C
75552	1.4638	1.31E-08	1.38E-07	Paqr9	progestin and adipoQ receptor family member IX
70451	-1.0959	1.32E-08	1.39E-07	Dhrs13	dehydrogenase/reductase (SDR family) member 13
12476	-1.1943	1.32E-08	1.40E-07	Cd151	CD151 antigen
100127111	-2.2455	1.33E-08	1.41E-07	Snord22	small nucleolar RNA, C/D box 22
56378	-1.2555	1.34E-08	1.42E-07	Arpc3	actin related protein 2/3 complex, subunit 3
19769	-1.3489	1.35E-08	1.42E-07	Rit1	Ras-like without CAAX 1
68742	-1.294	1.35E-08	1.43E-07	Tmem219	transmembrane protein 219
100043332	-1.6349	1.35E-08	1.43E-07	D730048J04Rik	RIKEN cDNA D730048J04 gene
14726	-1.2316	1.36E-08	1.43E-07	Pdpn	podoplanin
225998	1.4579	1.36E-08	1.43E-07	Rorb	RAR-related orphan receptor beta
66467	-1.3835	1.37E-08	1.44E-07	Gtf2h5	general transcription factor IIH, polypeptide 5
68115	-1.2817	1.37E-08	1.45E-07	9430016H08Rik	RIKEN cDNA 9430016H08 gene
68070	2.424	1.38E-08	1.45E-07	Pdzd2	PDZ domain containing 2
80909	2.1178	1.38E-08	1.45E-07	Gatsl2	GATS protein-like 2
52443	-1.5244	1.38E-08	1.45E-07	Mrpl48	mitochondrial ribosomal protein L48
230584	-1.2696	1.38E-08	1.45E-07	Yipf1	Yip1 domain family, member 1
69714	-1.2231	1.39E-08	1.45E-07	Tfpt	TCF3 (E2A) fusion partner
56030	1.9729	1.39E-08	1.46E-07	Tmem131	transmembrane protein 131
75723	1.6851	1.40E-08	1.46E-07	Amotl1	angiomotin-like 1
67732	-1.3791	1.40E-08	1.47E-07	Iah1	isoamyl acetate-hydrolyzing esterase 1 homolog (S. cerevisiae)
319387	1.7387	1.41E-08	1.47E-07	Lphn3	latrophilin 3
70097	1.2864	1.43E-08	1.49E-07	Sash1	SAM and SH3 domain containing 1
11980	1.5286	1.43E-08	1.49E-07	Atp8a1	ATPase, aminophospholipid transporter (APLT), class I, type 8A, member 1
13592	1.227	1.44E-08	1.50E-07	Ebf2	early B cell factor 2
107986	-1.4793	1.44E-08	1.50E-07	Ddb2	damage specific DNA binding protein 2
81004	1.1437	1.44E-08	1.50E-07	Tbl1xr1	transducin (beta)-like 1X-linked receptor 1
80982	1.2348	1.44E-08	1.50E-07	9930013L23Rik	RIKEN cDNA 9930013L23 gene
13180	-1.3695	1.44E-08	1.50E-07	Pcbd1	pterin 4 alpha carbinolamine dehydratase/dimerization cofactor of hepatocyte nuclear factor 1 alpha (TCF1) 1
66790	-1.2812	1.44E-08	1.50E-07	Grtp1	GH regulated TBC protein 1
56451	-1.3894	1.45E-08	1.50E-07	Suclg1	succinate-CoA ligase, GDP-forming, alpha subunit
107702	-1.1624	1.45E-08	1.51E-07	Rnh1	ribonuclease/angiogenin inhibitor 1
234362	-1.315	1.45E-08	1.51E-07	Zfp868	zinc finger protein 868
16969	1.7555	1.46E-08	1.51E-07	Zbtb7a	zinc finger and BTB domain containing 7a
67003	-1.3704	1.46E-08	1.52E-07	Uqcrc2	ubiquinol cytochrome c reductase core protein 2
18128	2.4114	1.47E-08	1.52E-07	Notch1	Notch gene homolog 1 (Drosophila)
11938	1.5385	1.47E-08	1.52E-07	Atp2a2	ATPase, Ca++ transporting, cardiac muscle, slow twitch 2
54169	1.7161	1.47E-08	1.53E-07	Myst4	MYST histone acetyltransferase monocytic leukemia 4
19290	1.1367	1.48E-08	1.53E-07	Pura	purine rich element binding protein A
13508	2.0801	1.48E-08	1.53E-07	Dscam	Down syndrome cell adhesion molecule
29808	1.1023	1.48E-08	1.53E-07	Mga	MAX gene associated
22248	-1.1901	1.48E-08	1.53E-07	Unc119	unc-119 homolog (C. elegans)
74318	-1.7085	1.49E-08	1.54E-07	Hopx	HOP homeobox
23792	1.5141	1.50E-08	1.55E-07	Adam23	a disintegrin and metallopeptidase domain 23
66241	-1.2787	1.51E-08	1.55E-07	Tmem9	transmembrane protein 9
11991	1.2341	1.51E-08	1.56E-07	Hnrnpd	heterogeneous nuclear ribonucleoprotein D
67270	-1.4209	1.51E-08	1.56E-07	Mrpl42	mitochondrial ribosomal protein L42
73945	1.3874	1.52E-08	1.56E-07	Otud4	OTU domain containing 4
215474	1.515	1.52E-08	1.56E-07	Sec22c	SEC22 vesicle trafficking protein homolog C (S. cerevisiae)
110532	1.5256	1.52E-08	1.57E-07	Adarb1	adenosine deaminase, RNA-specific, B1
236727	1.1814	1.53E-08	1.58E-07	Slc9a7	solute carrier family 9 (sodium/hydrogen exchanger), member 7
66768	-1.4046	1.54E-08	1.58E-07	Pacrgl	PARK2 co-regulated-like
233332	1.597	1.54E-08	1.58E-07	Adamts17	a disintegrin-like and metallopeptidase (reprolysin type) with thrombospondin type 1 motif, 17
214897	1.3893	1.54E-08	1.58E-07	Csnk1g1	casein kinase 1, gamma 1
20289	-1.433	1.54E-08	1.58E-07	Scx	scleraxis
66077	-1.4256	1.55E-08	1.59E-07	Aurkaip1	aurora kinase A interacting protein 1
233987	-1.5446	1.55E-08	1.59E-07	Zfp958	zinc finger protein 958
17084	-1.6468	1.55E-08	1.59E-07	Ly86	lymphocyte antigen 86
66530	-1.2242	1.55E-08	1.59E-07	Ubxn6	UBX domain protein 6
22771	1.1538	1.56E-08	1.59E-07	Zic1	zinc finger protein of the cerebellum 1
59032	-1.251	1.57E-08	1.60E-07	Ppp2r3c	protein phosphatase 2, regulatory subunit B'', gamma
238871	1.2739	1.57E-08	1.61E-07	Pde4d	phosphodiesterase 4D, cAMP specific
223870	1.2164	1.58E-08	1.61E-07	Senp1	SUMO1/sentrin specific peptidase 1
53375	-1.34	1.58E-08	1.61E-07	Mtx2	metaxin 2
18582	-1.2234	1.58E-08	1.62E-07	Pde6d	phosphodiesterase 6D, cGMP-specific, rod, delta
66340	-1.1692	1.59E-08	1.62E-07	Psenen	presenilin enhancer 2 homolog (C. elegans)
107895	1.7795	1.60E-08	1.63E-07	Mgat5	mannoside acetylglucosaminyltransferase 5
66999	-1.4793	1.61E-08	1.64E-07	Med28	mediator of RNA polymerase II transcription, subunit 28 homolog (yeast)
52174	-1.2074	1.61E-08	1.64E-07	Tmem222	transmembrane protein 222
216850	2.2643	1.62E-08	1.65E-07	Kdm6b	KDM1 lysine (K)-specific demethylase 6B
22346	-1.2634	1.63E-08	1.66E-07	Vhl	von Hippel-Lindau tumor suppressor
27096	-1.2449	1.63E-08	1.66E-07	Trappc3	trafficking protein particle complex 3
11836	-1.3939	1.64E-08	1.67E-07	Araf	v-raf murine sarcoma 3611 viral oncogene homolog
70316	-1.3995	1.68E-08	1.71E-07	Ndufab1	NADH dehydrogenase (ubiquinone) 1, alpha/beta subcomplex, 1
239133	-1.2037	1.69E-08	1.72E-07	Dleu7	deleted in lymphocytic leukemia, 7
212632	1.5522	1.70E-08	1.72E-07	Iffo2	intermediate filament family orphan 2
238271	1.3132	1.71E-08	1.73E-07	Kcnh5	potassium voltage-gated channel, subfamily H (eag-related), member 5
56297	-1.3359	1.71E-08	1.73E-07	Arl6	ADP-ribosylation factor-like 6
71521	1.177	1.71E-08	1.73E-07	Pds5a	PDS5, regulator of cohesion maintenance, homolog A (S. cerevisiae)
18203	-1.3875	1.71E-08	1.73E-07	Ntan1	N-terminal Asn amidase
22218	-1.5861	1.71E-08	1.73E-07	Sumo1	SMT3 suppressor of mif two 3 homolog 1 (yeast)
230676	2.1201	1.72E-08	1.74E-07	Szt2	seizure threshold 2
67830	-1.3255	1.72E-08	1.74E-07	Rer1	RER1 retention in endoplasmic reticulum 1 homolog (S. cerevisiae)
109241	1.6787	1.72E-08	1.74E-07	Mbd5	methyl-CpG binding domain protein 5
19116	1.2829	1.72E-08	1.74E-07	Prlr	prolactin receptor
20300	-1.6614	1.74E-08	1.75E-07	Ccl25	chemokine (C-C motif) ligand 25
16560	1.7597	1.74E-08	1.76E-07	Kif1a	kinesin family member 1A
12874	1.6282	1.75E-08	1.76E-07	Cpd	carboxypeptidase D
229584	1.3674	1.77E-08	1.78E-07	Pogz	pogo transposable element with ZNF domain
232156	1.4437	1.77E-08	1.78E-07	Slc4a5	solute carrier family 4, sodium bicarbonate cotransporter, member 5
14707	-1.337	1.77E-08	1.79E-07	Gng5	guanine nucleotide binding protein (G protein), gamma 5
17775	-1.3946	1.78E-08	1.79E-07	Laptm4a	lysosomal-associated protein transmembrane 4A
66706	-1.1127	1.78E-08	1.79E-07	Ndufaf3	NADH dehydrogenase (ubiquinone) 1 alpha subcomplex, assembly factor 3
11489	1.5943	1.79E-08	1.80E-07	Adam12	a disintegrin and metallopeptidase domain 12 (meltrin alpha)
80750	1.8591	1.80E-08	1.80E-07	N4bp1	NEDD4 binding protein 1
110954	-1.2856	1.80E-08	1.80E-07	Rpl10	ribosomal protein 10
18102	-1.2338	1.80E-08	1.81E-07	Nme1	non-metastatic cells 1, protein (NM23A) expressed in
20409	-1.3714	1.80E-08	1.81E-07	Ostf1	osteoclast stimulating factor 1
12300	1.5287	1.81E-08	1.81E-07	Cacng2	calcium channel, voltage-dependent, gamma subunit 2
64659	-1.2772	1.84E-08	1.84E-07	Mrps14	mitochondrial ribosomal protein S14
217011	-1.1911	1.84E-08	1.84E-07	Nle1	notchless homolog 1 (Drosophila)
16367	1.7939	1.84E-08	1.84E-07	Irs1	insulin receptor substrate 1
66155	-1.3389	1.84E-08	1.84E-07	Ufc1	ubiquitin-fold modifier conjugating enzyme 1
208439	1.5714	1.84E-08	1.84E-07	Klhl29	kelch-like 29 (Drosophila)
59095	-1.1624	1.85E-08	1.85E-07	Fxyd6	FXYD domain-containing ion transport regulator 6
69930	-1.1622	1.87E-08	1.86E-07	Zfp715	zinc finger protein 715
69774	-2.0047	1.87E-08	1.86E-07	Ms4a6b	membrane-spanning 4-domains, subfamily A, member 6B
381148	1.4866	1.87E-08	1.87E-07	Gm1614	predicted gene 1614
234728	-1.1561	1.88E-08	1.87E-07	Ftsjd1	FtsJ methyltransferase domain containing 1
68813	1.8291	1.88E-08	1.88E-07	Dock5	dedicator of cytokinesis 5
228790	1.6076	1.89E-08	1.88E-07	Asxl1	additional sex combs like 1 (Drosophila)
380977	-1.5299	1.89E-08	1.88E-07	A330009N23Rik	RIKEN cDNA A330009N23 gene
11990	1.6877	1.89E-08	1.88E-07	Atrn	attractin
407821	1.5916	1.90E-08	1.89E-07	Znrf3	zinc and ring finger 3
17285	-1.3323	1.91E-08	1.90E-07	Meox1	mesenchyme homeobox 1
53598	-1.6441	1.91E-08	1.90E-07	Dctn3	dynactin 3
54127	-1.2491	1.91E-08	1.90E-07	Rps28	ribosomal protein S28
66120	-1.6925	1.91E-08	1.90E-07	Fkbp11	FK506 binding protein 11
18996	1.5241	1.93E-08	1.91E-07	Pou4f1	POU domain, class 4, transcription factor 1
78428	-1.1588	1.93E-08	1.92E-07	Wibg	within bgcn homolog (Drosophila)
68655	1.5198	1.94E-08	1.92E-07	Fndc1	fibronectin type III domain containing 1
73830	-1.3009	1.95E-08	1.93E-07	Eif3k	eukaryotic translation initiation factor 3, subunit K
17979	1.6304	1.95E-08	1.93E-07	Ncoa3	nuclear receptor coactivator 3
66480	-1.3927	1.96E-08	1.94E-07	Rpl15	ribosomal protein L15
213054	1.0207	1.96E-08	1.94E-07	Gabpb2	GA repeat binding protein, beta 2
53612	-1.4232	1.97E-08	1.94E-07	Vti1b	vesicle transport through interaction with t-SNAREs 1B homolog
19186	-1.1536	1.97E-08	1.94E-07	Psme1	proteasome (prosome, macropain) 28 subunit, alpha
18081	-1.1875	1.97E-08	1.94E-07	Ninj1	ninjurin 1
209131	1.3093	1.98E-08	1.95E-07	Snx30	sorting nexin family member 30
214240	2.2443	1.98E-08	1.96E-07	Disp2	dispatched homolog 2 (Drosophila)
66201	-1.2216	2.00E-08	1.97E-07	Vta1	Vps20-associated 1 homolog (S. cerevisiae)
20090	-1.2893	2.01E-08	1.97E-07	Rps29	ribosomal protein S29
67680	-1.2354	2.01E-08	1.97E-07	Sdhb	succinate dehydrogenase complex, subunit B, iron sulfur (Ip)
224836	1.8333	2.02E-08	1.98E-07	Usp49	ubiquitin specific peptidase 49
192285	1.3521	2.03E-08	1.99E-07	Phf21a	PHD finger protein 21A
16542	1.4155	2.03E-08	2.00E-07	Kdr	kinase insert domain protein receptor
58172	1.3813	2.05E-08	2.01E-07	Sertad2	SERTA domain containing 2
56327	-1.1635	2.06E-08	2.02E-07	Arl2	ADP-ribosylation factor-like 2
71302	1.1197	2.06E-08	2.02E-07	Arhgap26	Rho GTPase activating protein 26
215113	1.6658	2.06E-08	2.02E-07	Slc43a2	solute carrier family 43, member 2
224826	1.6176	2.07E-08	2.02E-07	Ubr2	ubiquitin protein ligase E3 component n-recognin 2
66440	-1.2625	2.09E-08	2.05E-07	Cdc26	cell division cycle 26
234384	-1.2877	2.09E-08	2.05E-07	Mpv17l2	MPV17 mitochondrial membrane protein-like 2
216150	-1.2529	2.10E-08	2.06E-07	Cdc34	cell division cycle 34 homolog (S. cerevisiae)
93889	1.4765	2.10E-08	2.06E-07	Pcdhb18	protocadherin beta 18
70549	1.9685	2.11E-08	2.06E-07	Tln2	talin 2
22278	-1.2641	2.12E-08	2.07E-07	Usf1	upstream transcription factor 1
56620	-1.7754	2.12E-08	2.07E-07	Clec4n	C-type lectin domain family 4, member n
17718	-1.7303	2.13E-08	2.07E-07	ND3	NADH dehydrogenase subunit 3
228033	-1.3096	2.13E-08	2.07E-07	Atp5g3	ATP synthase, H+ transporting, mitochondrial F0 complex, subunit C3 (subunit 9)
72344	1.3243	2.13E-08	2.08E-07	Usp36	ubiquitin specific peptidase 36
19646	-1.3975	2.13E-08	2.08E-07	Rbbp4	retinoblastoma binding protein 4
11992	-1.3635	2.13E-08	2.08E-07	Auh	AU RNA binding protein/enoyl-coenzyme A hydratase
75568	-1.1466	2.14E-08	2.08E-07	Capsl	calcyphosine-like
97998	1.5374	2.14E-08	2.08E-07	Deptor	DEP domain containing MTOR-interacting protein
11695	1.5243	2.15E-08	2.09E-07	Alx4	aristaless-like homeobox 4
66411	-1.2216	2.16E-08	2.10E-07	Tbcb	tubulin folding cofactor B
13688	1.8619	2.16E-08	2.10E-07	Eif4ebp2	eukaryotic translation initiation factor 4E binding protein 2
73178	1.3013	2.16E-08	2.10E-07	Wasl	Wiskott-Aldrich syndrome-like (human)
55927	-1.1561	2.17E-08	2.10E-07	Hes6	hairy and enhancer of split 6 (Drosophila)
67791	-1.7171	2.17E-08	2.10E-07	6530411M01Rik	RIKEN cDNA 6530411M01 gene
17349	-1.3263	2.18E-08	2.12E-07	Mlf1	myeloid leukemia factor 1
93696	-1.5862	2.19E-08	2.12E-07	Chrac1	chromatin accessibility complex 1
74206	2.2936	2.19E-08	2.12E-07	Sipa1l3	signal-induced proliferation-associated 1 like 3
319480	1.7196	2.20E-08	2.12E-07	Itga11	integrin alpha 11
72749	-1.2583	2.20E-08	2.13E-07	Tonsl	tonsoku-like, DNA repair protein
56749	-1.1314	2.20E-08	2.13E-07	Dhodh	dihydroorotate dehydrogenase
68955	2.5509	2.21E-08	2.13E-07	Srrm4	serine/arginine repetitive matrix 4
21951	2.089	2.22E-08	2.14E-07	Tnks	tankyrase, TRF1-interacting ankyrin-related ADP-ribose polymerase
319922	-1.1142	2.23E-08	2.15E-07	Vwc2	von Willebrand factor C domain containing 2
59048	-1.308	2.25E-08	2.17E-07	C1galt1c1	C1GALT1-specific chaperone 1
19744	-1.281	2.25E-08	2.17E-07	Rheb	Ras homolog enriched in brain
73139	-1.171	2.27E-08	2.19E-07	Cenpv	centromere protein V
14709	-1.5791	2.28E-08	2.19E-07	Gng8	guanine nucleotide binding protein (G protein), gamma 8
67860	-1.4785	2.28E-08	2.20E-07	S100a16	S100 calcium binding protein A16
238276	1.348	2.29E-08	2.20E-07	Akap5	A kinase (PRKA) anchor protein 5
217265	1.0269	2.31E-08	2.22E-07	Abca5	ATP-binding cassette, sub-family A (ABC1), member 5
20449	1.5246	2.31E-08	2.22E-07	St8sia1	ST8 alpha-N-acetyl-neuraminide alpha-2,8-sialyltransferase 1
20662	1.4037	2.33E-08	2.23E-07	Sos1	son of sevenless homolog 1 (Drosophila)
268527	1.8033	2.33E-08	2.23E-07	Greb1	gene regulated by estrogen in breast cancer protein
71856	-1.8408	2.33E-08	2.23E-07	Wfdc3	WAP four-disulfide core domain 3
83397	1.5908	2.34E-08	2.25E-07	Akap12	A kinase (PRKA) anchor protein (gravin) 12
320799	1.6587	2.37E-08	2.27E-07	Zhx3	zinc fingers and homeoboxes 3
16440	1.7414	2.39E-08	2.29E-07	Itpr3	inositol 1,4,5-triphosphate receptor 3
70461	1.7029	2.39E-08	2.29E-07	Crtc3	CREB regulated transcription coactivator 3
21934	1.2215	2.39E-08	2.29E-07	Tnfrsf11a	tumor necrosis factor receptor superfamily, member 11a
66258	-1.2057	2.42E-08	2.32E-07	Mrps17	mitochondrial ribosomal protein S17
233904	1.2248	2.44E-08	2.34E-07	Setd1a	SET domain containing 1A
240505	1.5903	2.45E-08	2.34E-07	Cdc42bpg	CDC42 binding protein kinase gamma (DMPK-like)
382090	1.5178	2.46E-08	2.35E-07	4922501C03Rik	RIKEN cDNA 4922501C03 gene
245643	1.7119	2.47E-08	2.35E-07	Frmpd3	FERM and PDZ domain containing 3
66405	-1.109	2.47E-08	2.36E-07	Mcts2	malignant T cell amplified sequence 2
381338	1.8466	2.47E-08	2.36E-07	Lonrf2	LON peptidase N-terminal domain and ring finger 2
26920	1.0074	2.49E-08	2.37E-07	Cep110	centrosomal protein 110
74762	2.1208	2.51E-08	2.39E-07	Mdga1	MAM domain containing glycosylphosphatidylinositol anchor 1
20287	-1.7905	2.52E-08	2.39E-07	Sct	secretin
207932	1.4	2.52E-08	2.39E-07	Urb1	URB1 ribosome biogenesis 1 homolog (S. cerevisiae)
57431	-1.3061	2.52E-08	2.40E-07	Dnajc4	DnaJ (Hsp40) homolog, subfamily C, member 4
117171	-1.1889	2.54E-08	2.41E-07	1110038F14Rik	RIKEN cDNA 1110038F14 gene
66445	-1.3359	2.57E-08	2.44E-07	Cyc1	cytochrome c-1
52662	1.1444	2.58E-08	2.44E-07	D18Ertd653e	DNA segment, Chr 18, ERATO Doi 653, expressed
77605	-1.5812	2.58E-08	2.44E-07	H2afv	H2A histone family, member V
72612	-1.2664	2.59E-08	2.46E-07	2700029M09Rik	RIKEN cDNA 2700029M09 gene
100038882	-2.0589	2.62E-08	2.48E-07	Isg15	ISG15 ubiquitin-like modifier
244871	1.055	2.62E-08	2.48E-07	Zc3h12c	zinc finger CCCH type containing 12C
19988	-1.4074	2.62E-08	2.48E-07	Rpl6	ribosomal protein L6
100041581	1.4252	2.63E-08	2.48E-07	Zkscan16	zinc finger with KRAB and SCAN domains 16
13823	1.3666	2.63E-08	2.49E-07	Epb4.1l3	erythrocyte protein band 4.1-like 3
217082	1.2559	2.64E-08	2.49E-07	Hlf	hepatic leukemia factor
20181	1.4956	2.64E-08	2.49E-07	Rxra	retinoid X receptor alpha
12722	-1.6162	2.64E-08	2.50E-07	Clca1	chloride channel calcium activated 1
76808	-1.2644	2.65E-08	2.50E-07	Rpl18a	ribosomal protein L18A
233016	-1.5663	2.66E-08	2.50E-07	Blvrb	biliverdin reductase B (flavin reductase (NADPH))
56382	-1.4424	2.66E-08	2.51E-07	Rab9	RAB9, member RAS oncogene family
56032	-1.0794	2.67E-08	2.51E-07	Nprl2	nitrogen permease regulator-like 2 (S. cerevisiae)
626802	-1.8137	2.67E-08	2.52E-07	Gm14322	predicted gene 14322
97487	1.2824	2.68E-08	2.52E-07	Cmtm4	CKLF-like MARVEL transmembrane domain containing 4
67869	-1.3511	2.69E-08	2.53E-07	Paip2	polyadenylate-binding protein-interacting protein 2
78908	1.7284	2.69E-08	2.53E-07	Igsf3	immunoglobulin superfamily, member 3
12615	-1.8712	2.70E-08	2.53E-07	Cenpa	centromere protein A
66660	1.8364	2.71E-08	2.55E-07	Sltm	SAFB-like, transcription modulator
11987	1.8144	2.71E-08	2.55E-07	Slc7a1	solute carrier family 7 (cationic amino acid transporter, y+ system), member 1
77976	1.4288	2.72E-08	2.55E-07	Nuak1	NUAK family, SNF1-like kinase, 1
67563	-1.1633	2.72E-08	2.55E-07	Narfl	nuclear prelamin A recognition factor-like
13193	1.9386	2.73E-08	2.55E-07	Dcx	doublecortin
80286	-1.1895	2.73E-08	2.55E-07	Tusc3	tumor suppressor candidate 3
67923	-1.3534	2.73E-08	2.55E-07	Tceb1	transcription elongation factor B (SIII), polypeptide 1
67443	-1.2518	2.73E-08	2.56E-07	Map1lc3b	microtubule-associated protein 1 light chain 3 beta
19664	1.0986	2.74E-08	2.56E-07	Rbpj	recombination signal binding protein for immunoglobulin kappa J region
241062	1.5494	2.74E-08	2.56E-07	Pgap1	post-GPI attachment to proteins 1
216274	1.2188	2.75E-08	2.57E-07	Cep290	centrosomal protein 290
11787	1.622	2.75E-08	2.57E-07	Apbb2	amyloid beta (A4) precursor protein-binding, family B, member 2
142682	1.9364	2.77E-08	2.59E-07	Zcchc14	zinc finger, CCHC domain containing 14
235956	-1.4639	2.79E-08	2.60E-07	Zfp825	zinc finger protein 825
18751	1.1362	2.79E-08	2.60E-07	Prkcb	protein kinase C, beta
56535	-1.1735	2.80E-08	2.61E-07	Pex3	peroxisomal biogenesis factor 3
102866	1.2978	2.81E-08	2.61E-07	Pls3	plastin 3 (T-isoform)
57246	2.5761	2.81E-08	2.62E-07	Tbx20	T-box 20
53883	2.8609	2.81E-08	2.62E-07	Celsr2	cadherin, EGF LAG seven-pass G-type receptor 2 (flamingo homolog, Drosophila)
26879	-1.3111	2.82E-08	2.62E-07	B3galnt1	UDP-GalNAc:betaGlcNAc beta 1,3-galactosaminyltransferase, polypeptide 1
216821	-1.14	2.83E-08	2.63E-07	Tmem11	transmembrane protein 11
106878	-1.4452	2.85E-08	2.65E-07	2010002N04Rik	RIKEN cDNA 2010002N04 gene
27361	-1.3067	2.86E-08	2.65E-07	Sepx1	selenoprotein X 1
30058	-1.3431	2.86E-08	2.65E-07	Timm8a1	translocase of inner mitochondrial membrane 8 homolog a1 (yeast)
240174	1.4362	2.87E-08	2.66E-07	Thada	thyroid adenoma associated
14791	-1.3994	2.87E-08	2.66E-07	Emg1	EMG1 nucleolar protein homolog (S. cerevisiae)
69090	-1.1094	2.88E-08	2.67E-07	Ascc1	activating signal cointegrator 1 complex subunit 1
18188	-1.1956	2.91E-08	2.69E-07	Nrtn	neurturin
72511	-1.4936	2.92E-08	2.70E-07	2610316D01Rik	RIKEN cDNA 2610316D01 gene
59079	1.0545	2.94E-08	2.72E-07	Erbb2ip	Erbb2 interacting protein
56717	1.3607	2.95E-08	2.73E-07	Mtor	mechanistic target of rapamycin (serine/threonine kinase)
14913	-2.1362	2.95E-08	2.73E-07	Guca1a	guanylate cyclase activator 1a (retina)
77613	-1.0563	2.96E-08	2.73E-07	Prss36	protease, serine, 36
110265	-1.3087	2.97E-08	2.74E-07	Msra	methionine sulfoxide reductase A
227095	-1.346	2.98E-08	2.75E-07	Hibch	3-hydroxyisobutyryl-Coenzyme A hydrolase
69837	-1.3702	3.00E-08	2.76E-07	Pcgf1	polycomb group ring finger 1
28126	-1.157	3.03E-08	2.79E-07	Nop16	NOP16 nucleolar protein homolog (yeast)
12522	-1.2487	3.03E-08	2.79E-07	Cd83	CD83 antigen
70433	1.4149	3.04E-08	2.80E-07	2610109H07Rik	RIKEN cDNA 2610109H07 gene
109901	-2.0995	3.05E-08	2.81E-07	Cela1	chymotrypsin-like elastase family, member 1
70363	1.7743	3.06E-08	2.81E-07	Fam135b	family with sequence similarity 135, member B
320707	1.2632	3.07E-08	2.82E-07	Atp2b3	ATPase, Ca++ transporting, plasma membrane 3
52717	-1.3616	3.07E-08	2.82E-07	Anapc16	anaphase promoting complex subunit 16
272551	-1.764	3.07E-08	2.82E-07	Gins2	GINS complex subunit 2 (Psf2 homolog)
56420	-1.1611	3.07E-08	2.82E-07	Ppp4c	protein phosphatase 4, catalytic subunit
20201	-2.4356	3.07E-08	2.82E-07	S100a8	S100 calcium binding protein A8 (calgranulin A)
68972	-1.3392	3.08E-08	2.82E-07	Tatdn3	TatD DNase domain containing 3
381418	-1.4236	3.08E-08	2.82E-07	Ctxn2	cortexin 2
54369	-1.1784	3.09E-08	2.83E-07	Nme6	non-metastatic cells 6, protein expressed in (nucleoside-diphosphate kinase)
59024	1.7985	3.10E-08	2.84E-07	Med12	mediator of RNA polymerase II transcription, subunit 12 homolog (yeast)
17977	1.5249	3.10E-08	2.84E-07	Ncoa1	nuclear receptor coactivator 1
68099	-1.4458	3.13E-08	2.86E-07	Fam92a	family with sequence similarity 92, member A
217893	1.7854	3.14E-08	2.87E-07	Pacs2	phosphofurin acidic cluster sorting protein 2
100604	1.6969	3.16E-08	2.89E-07	Lrrc8c	leucine rich repeat containing 8 family, member C
269788	1.7569	3.16E-08	2.89E-07	Lhfpl4	lipoma HMGIC fusion partner-like protein 4
67604	-1.271	3.16E-08	2.89E-07	Get4	golgi to ER traffic protein 4 homolog (S. cerevisiae)
[truncated: 3,738 more rows]
[truncated: 4 more columns]
