# Supplementary material for: Maternal Gastrointestinal Nematode Infection Up-regulates Expression of Genes Associated with Long-Term Potentiation in Perinatal Brains of Uninfected Developing Pups
Source: Sci Rep. 2019 Mar 12;9:4165. doi: 10.1038/s41598-019-40729-w (PMC6414690; doi:10.1038/s41598-019-40729-w)
Supplement: Supplementary file 3 — Top 100 genes from time-series analysis with Hotelling-T2 value [file 41598_2019_40729_MOESM3_ESM.csv]

Supplymentary Dataset 2
Gene	Hotelling-T2	expression in infection compare to control at P7
ENSMUSG00000104833	863.72	up
ENSMUSG00000105048	685.2	up
ENSMUSG00000047485	607.3	up
ENSMUSG00000051980	568.04	up
ENSMUSG00000059751	549.49	up
ENSMUSG00000103144	542.91	up
ENSMUSG00000104165	525.03	up
ENSMUSG00000103831	512.7	up
ENSMUSG00000106067	510.2	up
ENSMUSG00000106383	503.13	up
ENSMUSG00000103037	497.48	up
ENSMUSG00000084088	488.93	up
ENSMUSG00000022483	486.8	up
ENSMUSG00000021675	485.57	up
ENSMUSG00000089844	467.65	up
ENSMUSG00000036098	461.86	up
ENSMUSG00000102428	450.34	up
ENSMUSG00000019947	448.88	up
ENSMUSG00000022180	443.26	up
ENSMUSG00000056258	442.94	up
ENSMUSG00000015647	442.38	up
ENSMUSG00000055452	439.1	up
ENSMUSG00000084616	435.83	up
ENSMUSG00000042644	426.86	up
ENSMUSG00000018830	425.57	up
ENSMUSG00000022501	423.21	up
ENSMUSG00000107728	421.73	up
ENSMUSG00000051331	419.1	up
ENSMUSG00000024173	409	up
ENSMUSG00000031543	407.1	up
ENSMUSG00000042680	404.88	up
ENSMUSG00000097406	403.38	up
ENSMUSG00000103707	401.86	up
ENSMUSG00000025504	398.42	up
ENSMUSG00000022421	397.92	up
ENSMUSG00000020431	397.25	up
ENSMUSG00000035735	396.85	up
ENSMUSG00000004113	396.03	up
ENSMUSG00000031364	393.75	up
ENSMUSG00000104346	393	up
ENSMUSG00000043789	390.84	up
ENSMUSG00000041729	385.94	up
ENSMUSG00000051339	384.01	up
ENSMUSG00000055485	383.4	up
ENSMUSG00000032855	379.97	up
ENSMUSG00000067629	376.54	up
ENSMUSG00000029419	375.37	up
ENSMUSG00000082189	372.75	up
ENSMUSG00000019817	369.02	up
ENSMUSG00000042121	368.18	up
ENSMUSG00000034731	367.04	up
ENSMUSG00000063919	367	up
ENSMUSG00000103585	363.6	up
ENSMUSG00000043557	363.41	up
ENSMUSG00000032338	362.63	up
ENSMUSG00000034275	362.56	up
ENSMUSG00000019302	361.95	up
ENSMUSG00000030761	361.65	up
ENSMUSG00000027577	361.42	up
ENSMUSG00000090958	357.4	up
ENSMUSG00000033066	356.99	up
ENSMUSG00000023033	355.37	up
ENSMUSG00000054150	354.7	up
ENSMUSG00000029155	354.63	up
ENSMUSG00000022197	352.98	up
ENSMUSG00000102140	351.37	up
ENSMUSG00000028799	351.07	up
ENSMUSG00000005540	350.73	up
ENSMUSG00000027322	350.03	up
ENSMUSG00000033006	348.63	up
ENSMUSG00000090399	348.6	up
ENSMUSG00000025189	348.11	up
ENSMUSG00000039834	347.53	up
ENSMUSG00000038473	344.28	up
ENSMUSG00000043013	342.4	up
ENSMUSG00000039716	342.2	up
ENSMUSG00000040797	341.96	up
ENSMUSG00000047880	340.87	up
ENSMUSG00000053580	340.49	up
ENSMUSG00000061578	340.11	up
ENSMUSG00000039809	338.93	up
ENSMUSG00000030098	338.15	up
ENSMUSG00000026667	336.98	up
ENSMUSG00000024206	336.49	up
ENSMUSG00000090115	335.42	up
ENSMUSG00000020340	335.03	up
ENSMUSG00000014498	334.87	up
ENSMUSG00000078816	334.24	up
ENSMUSG00000036281	333.77	up
ENSMUSG00000031529	332.91	up
ENSMUSG00000073781	553.72	down
ENSMUSG00000085025	549.04	down
ENSMUSG00000040328	534.59	down
ENSMUSG00000088185	481.72	down
ENSMUSG00000082542	434.44	down
ENSMUSG00000074678	408.64	down
ENSMUSG00000083373	385.42	down
ENSMUSG00000086382	378.57	down
ENSMUSG00000012705	377.22	down
ENSMUSG00000064741	340.7	down
