# Supplementary material for: Maternal Gastrointestinal Nematode Infection Up-regulates Expression of Genes Associated with Long-Term Potentiation in Perinatal Brains of Uninfected Developing Pups
Source: Sci Rep. 2019 Mar 12;9:4165. doi: 10.1038/s41598-019-40729-w (PMC6414690; doi:10.1038/s41598-019-40729-w)
Supplement: Supplementary file 4 — Up-regulation and down-regulation of genes important for brain development at P7 [file 41598_2019_40729_MOESM4_ESM.xlsx]

## Sheet: Sheet1
Entrez ID	Symbol	Gene Name	Expression
Receptors and channels
Glutamate Receptors
53623	Gria3	Glutamate receptor, ionotropic, AMPA3 (alpha 3)	Up-regulation
14803	Grid1	glutamate receptor, ionotropic, delta 1	Up-regulation
14804	Grid2	glutamate receptor, ionotropic, delta 2	Up-regulation
14807	Grik3	glutamate receptor, ionotropic, kainate 3	Up-regulation
14809	Grik5	glutamate receptor, ionotropic, kainate 5 (gamma 2)	Up-regulation
14810	Grin1	glutamate receptor, ionotropic, NMDA1 (zeta 1)	Up-regulation
14811	Grin2a	glutamate receptor, ionotropic, NMDA2A (epsilon 1)	Up-regulation
14812	Grin2b	glutamate receptor, ionotropic, NMDA2B (epsilon 2)	Up-regulation
14814	Grin2d	glutamate receptor, ionotropic, NMDA2D (epsilon 4)	Up-regulation
242443	Grin3a	glutamate receptor ionotropic, NMDA3A	Up-regulation
14816	Grm1	glutamate receptor, metabotropic 1	Up-regulation
108068	Grm2	glutamate receptor, metabotropic 2	Up-regulation
268934	Grm4	glutamate receptor, metabotropic 4	Up-regulation
GABA Receptors
242425	Gabbr2	gamma-aminobutyric acid (GABA) B receptor, 2	Up-regulation
14399	Gabra6	gamma-aminobutyric acid (GABA) A receptor, subunit alpha 6	Down-regulation
14400	Gabrb1	gamma-aminobutyric acid (GABA) A receptor, subunit beta 1	Up-regulation
14401	Gabrb2	gamma-aminobutyric acid (GABA) A receptor, subunit beta 2	Up-regulation
14404	Gabre	gamma-aminobutyric acid (GABA) A receptor, subunit epsilon	Up-regulation
14405	Gabrg1	gamma-aminobutyric acid (GABA) A receptor, subunit gamma 1	Down-regulation
14407	Gabrg3	gamma-aminobutyric acid (GABA) A receptor, subunit gamma 3	Up-regulation
Glycine Receptors
14654	Glra1	glycine receptor, alpha 1 subunit	Up-regulation
237213	Glra2	glycine receptor, alpha 2 subunit	Down-regulation
Cholinergic Receptors
12669	Chrm1	cholinergic receptor, muscarinic 1, CNS	Up-regulation
243764	Chrm2	cholinergic receptor, muscarinic 2, cardiac	Up-regulation
110902	Chrna2	cholinergic receptor, nicotinic, alpha polypeptide 2 (neuronal)	Up-regulation
11438	Chrna4	cholinergic receptor, nicotinic, alpha polypeptide 4	Up-regulation
11444	Chrnb2	cholinergic receptor, nicotinic, beta polypeptide 2 (neuronal)	Up-regulation
108043	Chrnb3	cholinergic receptor, nicotinic, beta polypeptide 3	Up-regulation
108015	Chrnb4	cholinergic receptor, nicotinic, beta polypeptide 4	Up-regulation
11448	Chrne	cholinergic receptor, nicotinic, epsilon polypeptide	Down-regulation
Dopamine Receptors
13490	Drd3	dopamine receptor D3	Up-regulation
Serotonin Receptors
15565	Htr6	5-hydroxytryptamine (serotonin) receptor 6	Up-regulation
Calcium Channels
12286	Cacna1a	calcium channel, voltage-dependent, P/Q type, alpha 1A subunit	Up-regulation
12287	Cacna1b	calcium channel, voltage-dependent, N type, alpha 1B subunit	Up-regulation
12288	Cacna1c	calcium channel, voltage-dependent, L type, alpha 1C subunit	Up-regulation
12289	Cacna1d	calcium channel, voltage-dependent, L type, alpha 1D subunit	Up-regulation
12290	Cacna1e	calcium channel, voltage-dependent, R type, alpha 1E subunit	Up-regulation
54652	Cacna1f	calcium channel, voltage-dependent, alpha 1F subunit	Up-regulation
12291	Cacna1g	calcium channel, voltage-dependent, T type, alpha 1G subunit	Up-regulation
58226	Cacna1h	calcium channel, voltage-dependent, T type, alpha 1H subunit	Up-regulation
239556	Cacna1i	calcium channel, voltage-dependent, alpha 1I subunit	Up-regulation
12292	Cacna1s	calcium channel, voltage-dependent, L type, alpha 1S subunit	Up-regulation
56808	Cacna2d2	calcium channel, voltage-dependent, alpha 2/delta subunit 2	Up-regulation
12295	Cacnb1	calcium channel, voltage-dependent, beta 1 subunit	Up-regulation
12300	Cacng2	calcium channel, voltage-dependent, gamma subunit 2	Up-regulation
54377	Cacng4	calcium channel, voltage-dependent, gamma subunit 4	Up-regulation
81905	Cacng8	calcium channel, voltage-dependent, gamma subunit 8	Up-regulation
Potassium Channels
16485	Kcna1	potassium voltage-gated channel, shaker-related subfamily, member 1	Up-regulation
16490	Kcna2	potassium voltage-gated channel, shaker-related subfamily, member 2	Up-regulation
16491	Kcna3	potassium voltage-gated channel, shaker-related subfamily, member 3	Up-regulation
16500	Kcnb1	potassium voltage gated channel, Shab-related subfamily, member 1	Up-regulation
98741	Kcnb2	potassium voltage gated channel, Shab-related subfamily, member 2	Up-regulation
16502	Kcnc1	potassium voltage gated channel, Shaw-related subfamily, member 1	Up-regulation
268345	Kcnc2	potassium voltage gated channel, Shaw-related subfamily, member 2	Up-regulation
16504	Kcnc3	potassium voltage gated channel, Shaw-related subfamily, member 3	Up-regulation
99738	Kcnc4	potassium voltage gated channel, Shaw-related subfamily, member 4	Up-regulation
16506	Kcnd1	potassium voltage-gated channel, Shal-related family, member 1	Up-regulation
16508	Kcnd2	potassium voltage-gated channel, Shal-related family, member 2	Up-regulation
56543	Kcnd3	potassium voltage-gated channel, Shal-related family, member 3	Up-regulation
246133	Kcne2	potassium voltage-gated channel, Isk-related subfamily, gene 2	Down-regulation
57442	Kcne3	potassium voltage-gated channel, Isk-related subfamily, gene 3	Down-regulation
241794	Kcng1	potassium voltage-gated channel, subfamily G, member 1	Up-regulation
225030	Kcng3	potassium voltage-gated channel, subfamily G, member 3	Up-regulation
16510	Kcnh1	potassium voltage-gated channel, subfamily H (eag-related), member 1	Up-regulation
16511	Kcnh2	potassium voltage-gated channel, subfamily H (eag-related), member 2	Up-regulation
238271	Kcnh5	potassium voltage-gated channel, subfamily H (eag-related), member 5	Up-regulation
170738	Kcnh7	potassium voltage-gated channel, subfamily H (eag-related), member 7	Up-regulation
16522	Kcnj6	potassium inwardly-rectifying channel, subfamily J, member 6	Up-regulation
16523	Kcnj8	potassium inwardly-rectifying channel, subfamily J, member 8	Down-regulation
16513	Kcnj10	potassium inwardly-rectifying channel, subfamily J, member 10	Up-regulation
16527	Kcnk3	potassium channel, subfamily K, member 3	Up-regulation
16530	Kcnk7	potassium channel, subfamily K, member 7	Down-regulation
223604	Kcnk9	potassium channel, subfamily K, member 9	Up-regulation
16531	Kcnma1	potassium large conductance calcium-activated channel, subfamily M, alpha member 1	Up-regulation
140493	Kcnn3	potassium intermediate/small conductance calcium-activated channel, subfamily N, member 3	Up-regulation
16536	Kcnq2	potassium voltage-gated channel, subfamily Q, member 2	Up-regulation
110862	Kcnq3	potassium voltage-gated channel, subfamily Q, member 3	Up-regulation
226922	Kcnq5	potassium voltage-gated channel, subfamily Q, member 5	Up-regulation
Sodium Channels
110876	Scn2a1	sodium channel, voltage-gated, type II, alpha 1	Up-regulation
20269	Scn3a	sodium channel, voltage-gated, type III, alpha	Up-regulation
110880	Scn4a	sodium channel, voltage-gated, type IV, alpha	Up-regulation
399548	Scn4b	sodium channel, type IV, beta	Up-regulation
20271	Scn5a	sodium channel, voltage-gated, type V, alpha	Up-regulation
20273	Scn8a	sodium channel, voltage-gated, type VIII, alpha	Up-regulation
20276	Scnn1a	sodium channel nonvoltage-gated 1 alpha	Up-regulation
Chloride Channels
12722	Clca1	chloride channel calcium activated 1	Down-regulation
80797	Clca2	chloride channel calcium activated 2	Down-regulation
229927	Clca4	chloride channel calcium activated 4	Up-regulation
12728	Clcn5	chloride channel 5	Up-regulation
26372	Clcn6	chloride channel 6	Up-regulation
12729	Clns1a	chloride channel, nucleotide-sensitive, 1A	Down-regulation
114584	Clic1	chloride intracellular channel 1	Down-regulation
Cell signaling pathways
Wnts
22408	Wnt1	wingless-related MMTV integration site 1	Up-regulation
22413	Wnt2	wingless-related MMTV integration site 2	Down-regulation
22414	Wnt2b	wingless related MMTV integration site 2b	Up-regulation
22418	Wnt5a	wingless-related MMTV integration site 5A	Up-regulation
BMPs
269774	Aak1	AP2 associated kinase 1	Up-regulation
68010	Bambi	BMP and activin membrane-bound inhibitor, homolog (Xenopus laevis)	Down-regulation
110075	Bmp3	bone morphogenetic protein 3	Up-regulation
12164	Bmp8b	bone morphogenetic protein 8b	Up-regulation
12168	Bmpr2	bone morphogenic protein receptor, type II (serine/threonine kinase)	Up-regulation
50766	Crim1	cysteine rich transmembrane BMP regulator 1 (chordin like)	Up-regulation
Hedgehogs
15245	Hhip	Hedgehog-interacting protein	Up-regulation
13544	Dvl3	dishevelled 3, dsh homolog (Drosophila)	Up-regulation
Cell Signaling molecules
432530	Adcy1	adenylate cyclase 1	Up-regulation
271639	Adcy10	adenylate cyclase 10	Down-regulation
11842	Arf3	ADP-ribosylation factor 3	Up-regulation
227541	Camk1d	calcium/calmodulin-dependent protein kinase ID	Up-regulation
12314	Calm2	calmodulin 2	Down-regulation
12322	Camk2a	calcium/calmodulin-dependent protein kinase II alpha	Up-regulation
108058	Camk2d	calcium/calmodulin-dependent protein kinase II, delta	Up-regulation
12326	Camk4	calcium/calmodulin-dependent protein kinase IV	Up-regulation
194908	Pld6	phospholipase D family, member 6	Down-regulation
18751	Prkcb	protein kinase C, beta	Up-regulation
18752	Prkcc	protein kinase C, gamma	Up-regulation
19276	Ptprn2	protein tyrosine phosphatase, receptor type, N polypeptide 2	Up-regulation
19275	Ptprn	protein tyrosine phosphatase, receptor type, N	Up-regulation
Synaptic proteins
235415	Cplx3	complexin 3	Down-regulation
20617	Snca	synuclein, alpha	Down-regulation
241727	Snph	syntaphilin	Up-regulation
56216	Stx1b	syntaxin 1B	Up-regulation
17306	Sypl2	synaptophysin-like 2	Up-regulation
20979	Syt1	synaptotagmin I	Up-regulation
20980	Syt2	synaptotagmin II	Up-regulation
54524	Syt6	synaptotagmin VI	Up-regulation
54525	Syt7	synaptotagmin VII	Up-regulation
20964	Syn1	synapsin I	Up-regulation
27204	Syn3	synapsin III	Up-regulation
Transporters
50770	Atp11a	ATPase, class VI, type 11A	Up-regulation
98660	Atp1a2	ATPase, Na+/K+ transporting, alpha 2 polypeptide	Up-regulation
232975	Atp1a3	ATPase, Na+/K+ transporting, alpha 3 polypeptide	Up-regulation
11932	Atp1b2	ATPase, Na+/K+ transporting, beta 2 polypeptide	Up-regulation
53881	Slc5a3	solute carrier family 5 (inositol transporters), member 3	Up-regulation
54338	Slc23a2	solute carrier family 23 (nucleobase transporters), member 2	Up-regulation
110891	Slc8a2	solute carrier family 8 (sodium/calcium exchanger), member 2	Up-regulation
110893	Slc8a3	solute carrier family 8 (sodium/calcium exchanger), member 3	Up-regulation
57138	Slc12a5	solute carrier family 12, member 5	Up-regulation
20499	Slc12a7	solute carrier family 12, member 7	Up-regulation
22293	Slc45a2	solute carrier family 45, member 2	Up-regulation
21366	Slc6a6	solute carrier family 6 (neurotransmitter transporter, taurine), member 6	Up-regulation
20538	Slc6a2	solute carrier family 6 (neurotransmitter transporter, noradrenalin), member 2	Up-regulation
238384	Slc24a4	solute carrier family 24 (sodium/potassium/calcium exchanger), member 4	Up-regulation
66500	Slc30a7	solute carrier family 30 (zinc transporter), member 7	Up-regulation
Transcription factors
17978	Ncoa2	nuclear receptor coactivator 2	Up-regulation
213109	Phf3	PHD finger protein 3	Up-regulation
18143	Npas2	neuronal PAS domain protein 2	Up-regulation
18993	Pou3f3	POU domain, class 3, transcription factor 3	Up-regulation
212712	Satb2	special AT-rich sequence binding protein 2	Up-regulation
26427	Creb3l1	cAMP responsive element binding protein 3-like 1	Up-regulation
208647	Creb3l2	cAMP responsive element binding protein 3-like 2	Up-regulation
208677	Creb3l3	cAMP responsive element binding protein 3-like 3	Up-regulation
231991	Creb5	cAMP responsive element binding protein 5	Up-regulation
12914	Crebbp	CREB binding protein	Up-regulation
55927	Hes6	hairy and enhancer of split 6 (Drosophila)	Down-regulation
16468	Jarid2	jumonji, AT rich interactive domain 2	Up-regulation
18514	Pbx1	Pre-B cell leukemia homeobox 1	Up-regulation
18071	Nhlh1	nescient helix loop helix 1	Up-regulation
18845	Plxna2	plexin A2	Up-regulation
22634	Plagl1	pleiomorphic adenoma gene-like 1	Up-regulation
15273	Hivep2	human immunodeficiency virus type I enhancer binding protein 2	Up-regulation
245525	Hsf3	heat shock transcription factor 3	Down-regulation
67500	Ccar1	cell division cycle and apoptosis regulator 1	Up-regulation
21415	Tcf7l1	transcription factor 7 like 1 (T cell specific, HMG box)	Up-regulation
16597	Klf12	Kruppel-like factor 12	Up-regulation
93691	Klf7	Kruppel-like factor 7 (ubiquitous)	Up-regulation
50794	Klf13	Kruppel-like factor 13	Up-regulation
16601	Klf9	Kruppel-like factor 9	Up-regulation
20848	Stat3	signal transducer and activator of transcription 3	Up-regulation
20371	Foxp3	forkhead box P3	Up-regulation
17268	Meis1	Meis homeobox 1	Up-regulation
18423	Otx1	orthodenticle homolog 1 (Drosophila)	Up-regulation
13591	Ebf1	early B cell factor 1	Up-regulation
243906	Zfp14	zinc finger protein 14	Down-regulation
22709	Zfp51	zinc finger protein 51	Down-regulation
22710	Zfp52	zinc finger protein 52	Down-regulation
24132	Zfp53	zinc finger protein 53	Down-regulation
22712	Zfp54	zinc finger protein 54	Down-regulation
74352	Zfp84	zinc finger protein 84	Up-regulation
22646	Zfp105	zinc finger protein 105	Down-regulation
20402	Zfp106	zinc finger protein 106	Up-regulation
240120	Zfp119b	zinc finger protein 119b	Down-regulation
104348	Zfp120	zinc finger protein 120	Down-regulation
77264	Zfp142	zinc finger protein 142	Up-regulation
224585	Zfp160	zinc finger protein 160	Down-regulation
67911	Zfp169	zinc finger protein 169	Up-regulation
93681	Zfp192	zinc finger protein 192	Up-regulation
228913	Zfp217	zinc finger protein 217	Up-regulation
329002	Zfp236	zinc finger protein 236	Up-regulation
212569	Zfp273	zinc finger protein 273	Down-regulation
246196	Zfp277	zinc finger protein 277	Down-regulation
64453	Zfp280b	zinc finger protein 280B	Up-regulation
30046	Zfp292	zinc finger protein 292	Up-regulation
54201	Zfp316	zinc finger protein 316	Up-regulation
57908	Zfp318	zinc finger protein 318	Up-regulation
79233	Zfp319	zinc finger protein 319	Up-regulation
30932	Zfp330	zinc finger protein 330	Down-regulation
329559	Zfp335	zinc finger protein 335	Up-regulation
230761	Zfp362	zinc finger protein 362	Up-regulation
238803	Zfp366	zinc finger protein 366	Up-regulation
170936	Zfp369	zinc finger protein 369	Up-regulation
233060	Zfp382	zinc finger protein 382	Up-regulation
29813	Zfp385a	zinc finger protein 385A	Up-regulation
278304	Zfp385c	zinc finger protein 385C	Up-regulation
56220	Zfp386	zinc finger protein 386 (Kruppel-like)	Down-regulation
100038371	Zfp389	zinc finger protein 389	Down-regulation
380912	Zfp395	zinc finger protein 395	Up-regulation
272347	Zfp398	zinc finger protein 398	Up-regulation
240476	Zfp407	zinc finger protein 407	Up-regulation
94187	Zfp423	zinc finger protein 423	Up-regulation
72807	Zfp429	zinc finger protein 429	Down-regulation
235682	Zfp445	zinc finger protein 445	Up-regulation
408065	Zfp456	zinc finger protein 456	Down-regulation
242466	Zfp462	zinc finger protein 462	Up-regulation
224691	Zfp472	zinc finger protein 472	Down-regulation
668501	Zfp507	zinc finger protein 507	Up-regulation
329003	Zfp516	zinc finger protein 516	Up-regulation
100515	Zfp518b	zinc finger protein 518B	Up-regulation
225207	Zfp521	zinc finger protein 521	Up-regulation
210172	Zfp526	zinc finger protein 526	Up-regulation
328977	Zfp532	zinc finger protein 532	Up-regulation
243937	Zfp536	zinc finger protein 536	Up-regulation
233887	Zfp553	zinc finger protein 553	Up-regulation
434377	Zfp560	zinc finger protein 560	Down-regulation
381405	Zfp663	zinc finger protein 663	Up-regulation
243905	Zfp568	zinc finger protein 568	Up-regulation
232976	Zfp574	zinc finger protein 574	Up-regulation
233410	Zfp592	zinc finger protein 592	Up-regulation
269023	Zfp608	zinc finger protein 608	Up-regulation
214812	Zfp609	zinc finger protein 609	Up-regulation
170938	Zfp617	zinc finger protein 617	Down-regulation
72701	Zfp618	zinc finger protein 618	Up-regulation
70227	Zfp619	zinc finger protein 619	Up-regulation
232816	Zfp628	zinc finger protein 628	Up-regulation
320683	Zfp629	zinc finger protein 629	Up-regulation
232337	Zfp637	zinc finger protein 637	Down-regulation
67778	Zfp639	zinc finger protein 639	Down-regulation
233905	Zfp646	zinc finger protein 646	Up-regulation
268469	Zfp652	zinc finger protein 652	Up-regulation
78266	Zfp687	zinc finger protein 687	Up-regulation
268469	Zfp652	zinc finger protein 652	Up-regulation
353310	Zfp703	zinc finger protein 703	Up-regulation
170753	Zfp704	zinc finger protein 704	Up-regulation
209225	Zfp710	zinc finger protein 710	Up-regulation
69930	Zfp715	zinc finger protein 715	Down-regulation
212276	Zfp748	zinc finger protein 748	Down-regulation
319530	Zfp750	zinc finger protein 750	Up-regulation
240034	Zfp760	zinc finger protein 760	Down-regulation
241514	Zfp804a	zinc finger protein 804A	Up-regulation
207618	Zfp804b	zinc finger protein 804B	Up-regulation
630579	Zfp808	zinc finger protein 808	Down-regulation
240063	Zfp811	zinc finger protein 811	Down-regulation
235956	Zfp825	zinc finger protein 825	Down-regulation
622675	Zfp827	zinc finger protein 827	Up-regulation
101994	Zfp828	zinc finger protein 828	Up-regulation
319748	Zfp865	zinc finger protein 865	Up-regulation
237775	Zfp867	zinc finger protein 867	Down-regulation
234362	Zfp868	zinc finger protein 868	Down-regulation
208292	Zfp871	zinc finger protein 871	Up-regulation
408062	Zfp873	zinc finger protein 873	Down-regulation
238692	Zfp874a	zinc finger protein 874a	Down-regulation
234358	Zfp930	zinc finger protein 930	Down-regulation
353208	Zfp931	zinc finger protein 931	Down-regulation
69504	Zfp932	zinc finger protein 932	Down-regulation
77117	Zfp934	zinc finger protein 934	Down-regulation
237411	Zfp938	zinc finger protein 938	Down-regulation
74670	Zfp943	zinc finger protein 943	Down-regulation
319615	Zfp944	zinc finger protein 944	Down-regulation
210853	Zfp947	zinc finger protein 947	Down-regulation
626391	Zfp951	zinc finger protein 951	Down-regulation
232853	Zfp954	zinc finger protein 954	Down-regulation
233987	Zfp958	zinc finger protein 958	Down-regulation
449000	Zfp960	zinc finger protein 960	Down-regulation
620419	Zfp963	zinc finger protein 963	Down-regulation
216848	Chd3	chromodomain helicase DNA binding protein 3	Up-regulation
75580	Zbtb4	zinc finger and BTB domain containing 4	Up-regulation
268448	Phf12	PHD finger protein 12	Up-regulation
18022	Nfe2	nuclear factor, erythroid derived 2	Down-regulation
18023	Nfe2l1	nuclear factor, erythroid derived 2, -like 1	Up-regulation
217166	Nr1d1	nuclear receptor subfamily 1, group D, member 1	Up-regulation
15902	Id2	inhibitor of DNA binding 2	Down-regulation
20666	Sox11	SRY-box containing gene 11	Up-regulation
17933	Myt1l	myelin transcription factor 1-like	Up-regulation
319594	Hif1an	hypoxia-inducible factor 1, alpha subunit inhibitor	Up-regulation
14282	Fosb	FBJ osteosarcoma oncogene B	Up-regulation
12043	Bcl2	B cell leukemia/lymphoma 2	Up-regulation
116871	Mta3	metastasis associated 3	Up-regulation
14634	Gli3	GLI-Kruppel family member GLI3	Up-regulation
18193	Nsd1	nuclear receptor-binding SET-domain protein 1	Up-regulation
17121	Mxd3	Max dimerization protein 3	Down-regulation
55994	Smad9	MAD homolog 9 (Drosophila)	Up-regulation
74238	Mterfd3	MTERF domain containing 3	Down-regulation
17260	Mef2c	myocyte enhancer factor 2C	Up-regulation
54169	Myst4	MYST histone acetyltransferase monocytic leukemia 4	Up-regulation
66923	Pbrm1	polybromo 1	Up-regulation
18423	Otx1	orthodenticle homolog 1 (Drosophila)	Up-regulation
56215	Acin1	apoptotic chromatin condensation inducer 1	Up-regulation
67785	Zmym4	zinc finger, MYM-type 4	Up-regulation
27801	Zdhhc8	zinc finger, DHHC domain containing 8	Up-regulation
208884	Zdhhc9	zinc finger, DHHC domain containing 9	Up-regulation
68268	Zdhhc21	zinc finger, DHHC domain containing 21	Up-regulation
332175	Zdhhc23	zinc finger, DHHC domain containing 23	Up-regulation
219150	Hmbox1	homeobox containing 1	Up-regulation
19652	Rbm3	RNA binding motif protein 3	Down-regulation
67039	Rbm25	RNA binding motif protein 25	Up-regulation
225432	Rbm27	RNA binding motif protein 27	Up-regulation
245945	Rbm47	RNA binding motif protein 47	Up-regulation
