# Supplementary material for: Maternal Gastrointestinal Nematode Infection Up-regulates Expression of Genes Associated with Long-Term Potentiation in Perinatal Brains of Uninfected Developing Pups
Source: Sci Rep. 2019 Mar 12;9:4165. doi: 10.1038/s41598-019-40729-w (PMC6414690; doi:10.1038/s41598-019-40729-w)
Supplement: Supplementary file 5 — Up-regulated gene ontology biological process terms at P7 [file 41598_2019_40729_MOESM5_ESM.csv]

Analysis Type:	PANTHER Overrepresentation Test (release 20170413)
Annotation Version and Release Date:	GO Ontology database Released 2017-10-23
Analyzed List:	upload_1 (Mus musculus)
Reference List:	Mus musculus (all genes in database)
Bonferroni correction:	TRUE
Bonferroni count:	8557
GO biological process complete	Mus musculus - REFLIST (22262)	upload_1 (2341)	upload_1 (expected)	upload_1 (over/under)	upload_1 (fold Enrichment)	upload_1 (P-value)
cerebellar Purkinje cell layer formation (GO:0021694)	14	10	1.47	+	6.79	2.94E-02
central nervous system projection neuron axonogenesis (GO:0021952)	28	19	2.94	+	6.45	3.35E-06
cerebellar Purkinje cell layer morphogenesis (GO:0021692)	18	12	1.89	+	6.34	6.52E-03
cerebellar cortex formation (GO:0021697)	26	17	2.73	+	6.22	4.71E-05
central nervous system neuron axonogenesis (GO:0021955)	37	24	3.89	+	6.17	4.44E-08
cell differentiation in hindbrain (GO:0021533)	25	16	2.63	+	6.09	1.75E-04
regulation of axon extension involved in axon guidance (GO:0048841)	18	11	1.89	+	5.81	4.21E-02
negative chemotaxis (GO:0050919)	33	19	3.47	+	5.48	4.65E-05
cerebellar Purkinje cell layer development (GO:0021680)	32	18	3.37	+	5.35	1.64E-04
regulation of axon guidance (GO:1902667)	25	14	2.63	+	5.33	6.29E-03
cerebellar cortex morphogenesis (GO:0021696)	38	21	4	+	5.26	1.52E-05
axon extension (GO:0048675)	35	19	3.68	+	5.16	1.17E-04
embryonic camera-type eye morphogenesis (GO:0048596)	28	15	2.94	+	5.09	4.43E-03
cranial nerve morphogenesis (GO:0021602)	30	16	3.15	+	5.07	1.99E-03
cerebellum morphogenesis (GO:0021587)	48	25	5.05	+	4.95	1.53E-06
semaphorin-plexin signaling pathway (GO:0071526)	27	14	2.84	+	4.93	1.52E-02
hindbrain morphogenesis (GO:0021575)	52	26	5.47	+	4.75	1.57E-06
cell differentiation involved in kidney development (GO:0061005)	35	17	3.68	+	4.62	3.06E-03
mammary gland duct morphogenesis (GO:0060603)	38	18	4	+	4.5	2.01E-03
central nervous system neuron development (GO:0021954)	85	40	8.94	+	4.48	1.61E-10
motor neuron axon guidance (GO:0008045)	30	14	3.15	+	4.44	4.99E-02
glomerulus development (GO:0032835)	46	21	4.84	+	4.34	3.83E-04
embryonic eye morphogenesis (GO:0048048)	33	15	3.47	+	4.32	3.21E-02
regulation of neuron migration (GO:2001222)	42	19	4.42	+	4.3	1.88E-03
cerebellar cortex development (GO:0021695)	58	26	6.1	+	4.26	1.48E-05
negative regulation of axonogenesis (GO:0050771)	50	22	5.26	+	4.18	3.48E-04
cranial nerve development (GO:0021545)	48	21	5.05	+	4.16	7.68E-04
regulation of glutamate receptor signaling pathway (GO:1900449)	39	17	4.1	+	4.15	1.30E-02
embryonic camera-type eye development (GO:0031076)	39	17	4.1	+	4.15	1.30E-02
central nervous system neuron differentiation (GO:0021953)	192	83	20.19	+	4.11	4.41E-22
synapse assembly (GO:0007416)	77	33	8.1	+	4.08	3.26E-07
brain morphogenesis (GO:0048854)	40	17	4.21	+	4.04	1.82E-02
neuron projection extension (GO:1990138)	62	26	6.52	+	3.99	5.62E-05
forebrain neuron differentiation (GO:0021879)	63	26	6.62	+	3.92	7.71E-05
regulation of axonogenesis (GO:0050770)	176	72	18.51	+	3.89	1.65E-17
cerebellum development (GO:0021549)	96	39	10.1	+	3.86	2.80E-08
coronary vasculature development (GO:0060976)	69	28	7.26	+	3.86	3.03E-05
posttranscriptional gene silencing by RNA (GO:0035194)	42	17	4.42	+	3.85	3.43E-02
neuromuscular process controlling balance (GO:0050885)	67	27	7.05	+	3.83	6.57E-05
mammary gland morphogenesis (GO:0060443)	53	21	5.57	+	3.77	3.76E-03
walking behavior (GO:0090659)	43	17	4.52	+	3.76	4.65E-02
posttranscriptional gene silencing (GO:0016441)	43	17	4.52	+	3.76	4.65E-02
regulation of extent of cell growth (GO:0061387)	109	43	11.46	+	3.75	5.76E-09
spinal cord development (GO:0021510)	89	35	9.36	+	3.74	8.24E-07
metencephalon development (GO:0022037)	108	42	11.36	+	3.7	1.66E-08
positive regulation of synapse assembly (GO:0051965)	75	29	7.89	+	3.68	4.58E-05
developmental growth involved in morphogenesis (GO:0060560)	125	48	13.14	+	3.65	7.12E-10
autonomic nervous system development (GO:0048483)	47	18	4.94	+	3.64	3.83E-02
developmental cell growth (GO:0048588)	89	34	9.36	+	3.63	3.15E-06
forebrain generation of neurons (GO:0021872)	74	28	7.78	+	3.6	1.30E-04
hindbrain development (GO:0030902)	151	57	15.88	+	3.59	7.19E-12
aorta development (GO:0035904)	53	20	5.57	+	3.59	1.45E-02
axonogenesis (GO:0007409)	308	116	32.39	+	3.58	1.05E-26
regulation of synapse assembly (GO:0051963)	93	35	9.78	+	3.58	2.57E-06
regulation of axon extension (GO:0030516)	93	35	9.78	+	3.58	2.57E-06
axon development (GO:0061564)	329	123	34.6	+	3.56	3.35E-28
positive regulation of axon extension (GO:0045773)	51	19	5.36	+	3.54	3.11E-02
artery development (GO:0060840)	89	33	9.36	+	3.53	1.17E-05
gland morphogenesis (GO:0022612)	119	44	12.51	+	3.52	2.55E-08
nerve development (GO:0021675)	76	28	7.99	+	3.5	2.26E-04
artery morphogenesis (GO:0048844)	63	23	6.62	+	3.47	4.40E-03
nephron development (GO:0072006)	118	43	12.41	+	3.47	7.06E-08
cell morphogenesis involved in neuron differentiation (GO:0048667)	386	140	40.59	+	3.45	3.64E-31
forebrain development (GO:0030900)	354	128	37.23	+	3.44	4.10E-28
neuron migration (GO:0001764)	136	49	14.3	+	3.43	3.84E-09
brain development (GO:0007420)	569	205	59.83	+	3.43	7.84E-47
cardiac septum development (GO:0003279)	114	41	11.99	+	3.42	3.14E-07
positive regulation of axonogenesis (GO:0050772)	89	32	9.36	+	3.42	4.20E-05
lung alveolus development (GO:0048286)	56	20	5.89	+	3.4	3.25E-02
neuron projection morphogenesis (GO:0048812)	426	152	44.8	+	3.39	2.52E-33
oligodendrocyte differentiation (GO:0048709)	59	21	6.2	+	3.38	1.98E-02
neuron projection guidance (GO:0097485)	180	64	18.93	+	3.38	2.01E-12
plasma membrane bounded cell projection morphogenesis (GO:0120039)	431	153	45.32	+	3.38	2.54E-33
axon guidance (GO:0007411)	178	63	18.72	+	3.37	4.22E-12
synapse organization (GO:0050808)	178	63	18.72	+	3.37	4.22E-12
negative regulation of cell morphogenesis involved in differentiation (GO:0010771)	82	29	8.62	+	3.36	3.04E-04
cell projection morphogenesis (GO:0048858)	436	154	45.85	+	3.36	2.56E-33
adult locomotory behavior (GO:0008344)	102	36	10.73	+	3.36	7.72E-06
regulation of cell morphogenesis involved in differentiation (GO:0010769)	298	105	31.34	+	3.35	1.03E-21
ventricular septum development (GO:0003281)	74	26	7.78	+	3.34	1.70E-03
neuromuscular process (GO:0050905)	123	43	12.93	+	3.32	2.54E-07
mammary gland epithelium development (GO:0061180)	63	22	6.62	+	3.32	1.56E-02
neuroepithelial cell differentiation (GO:0060563)	63	22	6.62	+	3.32	1.56E-02
adult behavior (GO:0030534)	175	61	18.4	+	3.31	2.37E-11
head development (GO:0060322)	613	213	64.46	+	3.3	2.12E-46
positive regulation of small GTPase mediated signal transduction (GO:0051057)	61	21	6.41	+	3.27	3.28E-02
regulation of neuronal synaptic plasticity (GO:0048168)	64	22	6.73	+	3.27	2.00E-02
regulation of cell size (GO:0008361)	175	60	18.4	+	3.26	8.07E-11
locomotory behavior (GO:0007626)	231	79	24.29	+	3.25	5.73E-15
central nervous system development (GO:0007417)	749	256	78.76	+	3.25	2.10E-55
peripheral nervous system development (GO:0007422)	65	22	6.84	+	3.22	2.55E-02
plasma membrane organization (GO:0007009)	65	22	6.84	+	3.22	2.55E-02
cell morphogenesis involved in differentiation (GO:0000904)	503	170	52.89	+	3.21	8.35E-35
outflow tract morphogenesis (GO:0003151)	74	25	7.78	+	3.21	5.81E-03
liver development (GO:0001889)	92	31	9.67	+	3.2	3.04E-04
hepaticobiliary system development (GO:0061008)	95	32	9.99	+	3.2	1.86E-04
cell part morphogenesis (GO:0032990)	460	154	48.37	+	3.18	9.05E-31
limbic system development (GO:0021761)	87	29	9.15	+	3.17	1.03E-03
telencephalon development (GO:0021537)	225	75	23.66	+	3.17	1.69E-13
embryonic pattern specification (GO:0009880)	66	22	6.94	+	3.17	3.24E-02
dendrite development (GO:0016358)	117	39	12.3	+	3.17	7.63E-06
regulation of dendrite development (GO:0050773)	169	56	17.77	+	3.15	2.36E-09
mammary gland development (GO:0030879)	124	41	13.04	+	3.14	3.62E-06
neural precursor cell proliferation (GO:0061351)	82	27	8.62	+	3.13	3.46E-03
glial cell differentiation (GO:0010001)	158	52	16.61	+	3.13	2.10E-08
nephron tubule development (GO:0072080)	79	26	8.31	+	3.13	5.67E-03
camera-type eye morphogenesis (GO:0048593)	125	41	13.14	+	3.12	4.55E-06
regulation of dendrite morphogenesis (GO:0048814)	101	33	10.62	+	3.11	2.29E-04
neuron projection development (GO:0031175)	631	206	66.35	+	3.1	8.82E-41
nephron epithelium development (GO:0072009)	92	30	9.67	+	3.1	9.96E-04
post-embryonic development (GO:0009791)	126	41	13.25	+	3.09	5.70E-06
connective tissue development (GO:0061448)	200	65	21.03	+	3.09	7.15E-11
negative regulation of neuron projection development (GO:0010977)	151	49	15.88	+	3.09	1.43E-07
regulation of synaptic plasticity (GO:0048167)	188	61	19.77	+	3.09	5.06E-10
regulation of synapse organization (GO:0050807)	142	46	14.93	+	3.08	6.19E-07
positive regulation of JUN kinase activity (GO:0043507)	71	23	7.47	+	3.08	3.13E-02
cell growth (GO:0016049)	136	44	14.3	+	3.08	1.65E-06
negative regulation of developmental growth (GO:0048640)	96	31	10.1	+	3.07	7.63E-04
steroid hormone mediated signaling pathway (GO:0043401)	93	30	9.78	+	3.07	1.25E-03
regulation of synapse structure or activity (GO:0050803)	149	48	15.67	+	3.06	2.91E-07
regulation of small GTPase mediated signal transduction (GO:0051056)	236	76	24.82	+	3.06	6.35E-13
regulation of dendritic spine development (GO:0060998)	84	27	8.83	+	3.06	5.45E-03
multicellular organism growth (GO:0035264)	109	35	11.46	+	3.05	1.34E-04
negative regulation of translation (GO:0017148)	134	43	14.09	+	3.05	3.35E-06
embryonic heart tube development (GO:0035050)	78	25	8.2	+	3.05	1.46E-02
positive regulation of cell morphogenesis involved in differentiation (GO:0010770)	163	52	17.14	+	3.03	6.40E-08
cell morphogenesis (GO:0000902)	646	206	67.93	+	3.03	2.56E-39
cardiac chamber development (GO:0003205)	179	57	18.82	+	3.03	6.93E-09
neural tube closure (GO:0001843)	107	34	11.25	+	3.02	2.73E-04
renal tubule development (GO:0061326)	85	27	8.94	+	3.02	6.79E-03
regulation of smooth muscle cell migration (GO:0014910)	79	25	8.31	+	3.01	1.82E-02
pallium development (GO:0021543)	146	46	15.35	+	3	1.49E-06
tube closure (GO:0060606)	108	34	11.36	+	2.99	3.39E-04
kidney development (GO:0001822)	248	78	26.08	+	2.99	8.78E-13
cerebral cortex development (GO:0021987)	105	33	11.04	+	2.99	5.52E-04
developmental growth (GO:0048589)	395	124	41.54	+	2.99	8.51E-22
homophilic cell adhesion via plasma membrane adhesion molecules (GO:0007156)	96	30	10.1	+	2.97	2.40E-03
gliogenesis (GO:0042063)	202	63	21.24	+	2.97	1.08E-09
negative regulation of neurogenesis (GO:0050768)	297	92	31.23	+	2.95	4.03E-15
regulation of Rho protein signal transduction (GO:0035023)	123	38	12.93	+	2.94	9.07E-05
negative regulation of cellular amide metabolic process (GO:0034249)	149	46	15.67	+	2.94	2.80E-06
renal system development (GO:0072001)	269	83	28.29	+	2.93	2.69E-13
eye morphogenesis (GO:0048592)	159	49	16.72	+	2.93	8.01E-07
negative regulation of neuron differentiation (GO:0045665)	231	71	24.29	+	2.92	6.22E-11
primary neural tube formation (GO:0014020)	114	35	11.99	+	2.92	3.91E-04
inner ear morphogenesis (GO:0042472)	108	33	11.36	+	2.91	1.04E-03
action potential (GO:0001508)	95	29	9.99	+	2.9	5.95E-03
regulation of cell morphogenesis (GO:0022604)	463	141	48.69	+	2.9	6.35E-24
neuron development (GO:0048666)	773	235	81.29	+	2.89	4.21E-42
cardiac ventricle development (GO:0003231)	135	41	14.2	+	2.89	3.91E-05
neuron differentiation (GO:0030182)	949	288	99.79	+	2.89	1.37E-52
regulation of embryonic development (GO:0045995)	122	37	12.83	+	2.88	2.23E-04
respiratory tube development (GO:0030323)	198	60	20.82	+	2.88	1.31E-08
lung development (GO:0030324)	195	59	20.51	+	2.88	2.13E-08
branching morphogenesis of an epithelial tube (GO:0048754)	159	48	16.72	+	2.87	2.40E-06
kidney epithelium development (GO:0072073)	126	38	13.25	+	2.87	1.68E-04
regulation of neuron projection development (GO:0010975)	524	158	55.1	+	2.87	1.01E-26
multicellular organismal signaling (GO:0035637)	103	31	10.83	+	2.86	3.37E-03
respiratory system development (GO:0060541)	226	68	23.77	+	2.86	6.03E-10
tube morphogenesis (GO:0035239)	389	117	40.91	+	2.86	6.05E-19
negative regulation of nervous system development (GO:0051961)	320	96	33.65	+	2.85	5.37E-15
cartilage development (GO:0051216)	150	45	15.77	+	2.85	1.03E-05
urogenital system development (GO:0001655)	307	92	32.28	+	2.85	3.10E-14
protein autophosphorylation (GO:0046777)	201	60	21.14	+	2.84	2.38E-08
regulation of Ras protein signal transduction (GO:0046578)	208	62	21.87	+	2.83	1.10E-08
palate development (GO:0060021)	94	28	9.88	+	2.83	1.45E-02
neural tube formation (GO:0001841)	128	38	13.46	+	2.82	2.50E-04
ameboidal-type cell migration (GO:0001667)	152	45	15.98	+	2.82	1.53E-05
positive regulation of dendrite development (GO:1900006)	98	29	10.31	+	2.81	1.09E-02
embryonic organ morphogenesis (GO:0048562)	309	91	32.49	+	2.8	1.35E-13
embryonic skeletal system morphogenesis (GO:0048704)	102	30	10.73	+	2.8	8.14E-03
growth (GO:0040007)	449	132	47.22	+	2.8	7.27E-21
learning (GO:0007612)	157	46	16.51	+	2.79	1.39E-05
bone development (GO:0060348)	171	50	17.98	+	2.78	2.97E-06
organ growth (GO:0035265)	89	26	9.36	+	2.78	4.68E-02
regulation of nervous system development (GO:0051960)	925	270	97.27	+	2.78	7.17E-46
neural tube development (GO:0021915)	185	54	19.45	+	2.78	6.36E-07
gland development (GO:0048732)	392	114	41.22	+	2.77	2.74E-17
regulation of neurogenesis (GO:0050767)	829	241	87.17	+	2.76	3.83E-40
positive regulation of synaptic transmission (GO:0050806)	155	45	16.3	+	2.76	2.72E-05
epithelial tube morphogenesis (GO:0060562)	348	101	36.59	+	2.76	5.89E-15
morphogenesis of a branching structure (GO:0001763)	200	58	21.03	+	2.76	1.64E-07
regulation of neuron differentiation (GO:0045664)	683	198	71.82	+	2.76	4.26E-32
establishment of cell polarity (GO:0030010)	107	31	11.25	+	2.76	7.37E-03
positive regulation of neuron projection development (GO:0010976)	318	92	33.44	+	2.75	2.61E-13
endocrine system development (GO:0035270)	121	35	12.72	+	2.75	1.57E-03
negative regulation of cell projection organization (GO:0031345)	180	52	18.93	+	2.75	2.01E-06
embryonic epithelial tube formation (GO:0001838)	149	43	15.67	+	2.74	7.11E-05
regulation of developmental growth (GO:0048638)	350	101	36.8	+	2.74	8.59E-15
memory (GO:0007613)	125	36	13.14	+	2.74	1.17E-03
cellular component morphogenesis (GO:0032989)	741	213	77.92	+	2.73	2.67E-34
negative regulation of cell development (GO:0010721)	338	97	35.54	+	2.73	5.95E-14
embryonic organ development (GO:0048568)	465	133	48.9	+	2.72	5.26E-20
regulation of phosphatase activity (GO:0010921)	119	34	12.51	+	2.72	3.06E-03
limb morphogenesis (GO:0035108)	165	47	17.35	+	2.71	2.20E-05
appendage morphogenesis (GO:0035107)	165	47	17.35	+	2.71	2.20E-05
morphogenesis of a branching epithelium (GO:0061138)	190	54	19.98	+	2.7	1.62E-06
embryonic skeletal system development (GO:0048706)	134	38	14.09	+	2.7	7.82E-04
tube development (GO:0035295)	628	178	66.04	+	2.7	2.34E-27
cognition (GO:0050890)	293	83	30.81	+	2.69	2.88E-11
generation of neurons (GO:0048699)	1502	425	157.95	+	2.69	2.05E-72
learning or memory (GO:0007611)	262	74	27.55	+	2.69	1.03E-09
potassium ion transmembrane transport (GO:0071805)	117	33	12.3	+	2.68	5.93E-03
columnar/cuboidal epithelial cell differentiation (GO:0002065)	117	33	12.3	+	2.68	5.93E-03
positive regulation of developmental growth (GO:0048639)	195	55	20.51	+	2.68	1.45E-06
cell-cell adhesion via plasma-membrane adhesion molecules (GO:0098742)	149	42	15.67	+	2.68	2.00E-04
heart morphogenesis (GO:0003007)	245	69	25.76	+	2.68	7.80E-09
modulation of chemical synaptic transmission (GO:0050804)	363	102	38.17	+	2.67	3.34E-14
heart development (GO:0007507)	520	146	54.68	+	2.67	1.74E-21
cellular potassium ion transport (GO:0071804)	118	33	12.41	+	2.66	7.11E-03
sensory organ morphogenesis (GO:0090596)	280	78	29.44	+	2.65	4.49E-10
neurogenesis (GO:0022008)	1602	446	168.46	+	2.65	2.12E-74
cellular response to steroid hormone stimulus (GO:0071383)	133	37	13.99	+	2.65	1.81E-03
tube formation (GO:0035148)	169	47	17.77	+	2.64	4.55E-05
regulation of circadian rhythm (GO:0042752)	108	30	11.36	+	2.64	2.49E-02
epithelial tube formation (GO:0072175)	155	43	16.3	+	2.64	2.13E-04
hormone-mediated signaling pathway (GO:0009755)	119	33	12.51	+	2.64	8.51E-03
ear morphogenesis (GO:0042471)	130	36	13.67	+	2.63	2.91E-03
limb development (GO:0060173)	188	52	19.77	+	2.63	8.62E-06
appendage development (GO:0048736)	188	52	19.77	+	2.63	8.62E-06
digestive tract development (GO:0048565)	116	32	12.2	+	2.62	1.37E-02
trans-synaptic signaling (GO:0099537)	345	95	36.28	+	2.62	1.62E-12
regulation of cell development (GO:0060284)	956	263	100.53	+	2.62	4.27E-40
positive regulation of nervous system development (GO:0051962)	576	158	60.57	+	2.61	1.78E-22
nervous system development (GO:0007399)	2108	578	221.67	+	2.61	5.62E-98
circadian rhythm (GO:0007623)	124	34	13.04	+	2.61	7.52E-03
synaptic signaling (GO:0099536)	347	95	36.49	+	2.6	2.29E-12
retina development in camera-type eye (GO:0060041)	139	38	14.62	+	2.6	1.91E-03
blood vessel development (GO:0001568)	494	135	51.95	+	2.6	1.24E-18
positive regulation of neuron differentiation (GO:0045666)	411	112	43.22	+	2.59	6.64E-15
ear development (GO:0043583)	224	61	23.56	+	2.59	5.87E-07
inner ear development (GO:0048839)	195	53	20.51	+	2.58	1.08E-05
morphogenesis of embryonic epithelium (GO:0016331)	173	47	18.19	+	2.58	9.13E-05
positive regulation of cell projection organization (GO:0031346)	414	112	43.53	+	2.57	1.11E-14
positive regulation of epithelial cell migration (GO:0010634)	115	31	12.09	+	2.56	3.11E-02
chemical synaptic transmission (GO:0007268)	338	91	35.54	+	2.56	2.54E-11
epithelial cell development (GO:0002064)	208	56	21.87	+	2.56	5.19E-06
anterograde trans-synaptic signaling (GO:0098916)	338	91	35.54	+	2.56	2.54E-11
behavior (GO:0007610)	636	171	66.88	+	2.56	1.21E-23
plasma membrane bounded cell projection organization (GO:0120036)	969	260	101.9	+	2.55	9.02E-38
neurotransmitter transport (GO:0006836)	123	33	12.93	+	2.55	1.70E-02
cell fate commitment (GO:0045165)	250	67	26.29	+	2.55	1.36E-07
Ras protein signal transduction (GO:0007265)	127	34	13.35	+	2.55	1.26E-02
skeletal system development (GO:0001501)	446	119	46.9	+	2.54	2.55E-15
anatomical structure maturation (GO:0071695)	135	36	14.2	+	2.54	6.87E-03
positive regulation of neurogenesis (GO:0050769)	510	136	53.63	+	2.54	6.96E-18
response to decreased oxygen levels (GO:0036293)	184	49	19.35	+	2.53	8.30E-05
animal organ morphogenesis (GO:0009887)	928	247	97.59	+	2.53	4.17E-35
regulation of plasma membrane bounded cell projection organization (GO:0120035)	675	179	70.98	+	2.52	3.15E-24
cardiovascular system development (GO:0072358)	536	142	56.36	+	2.52	1.51E-18
regulation of cellular component size (GO:0032535)	344	91	36.17	+	2.52	6.87E-11
potassium ion transport (GO:0006813)	155	41	16.3	+	2.52	1.52E-03
circulatory system development (GO:0072359)	841	222	88.44	+	2.51	1.25E-30
blood vessel morphogenesis (GO:0048514)	394	104	41.43	+	2.51	9.42E-13
transmembrane receptor protein tyrosine kinase signaling pathway (GO:0007169)	345	91	36.28	+	2.51	8.09E-11
cardiac muscle tissue development (GO:0048738)	182	48	19.14	+	2.51	1.56E-04
regulation of muscle tissue development (GO:1901861)	148	39	15.56	+	2.51	3.27E-03
regulation of cell projection organization (GO:0031344)	684	180	71.93	+	2.5	5.24E-24
cell projection organization (GO:0030030)	1007	265	105.89	+	2.5	3.60E-37
response to hypoxia (GO:0001666)	179	47	18.82	+	2.5	2.48E-04
vasculature development (GO:0001944)	522	137	54.89	+	2.5	1.90E-17
digestive system development (GO:0055123)	130	34	13.67	+	2.49	2.06E-02
cardiac chamber morphogenesis (GO:0003206)	134	35	14.09	+	2.48	1.52E-02
positive regulation of cell development (GO:0010720)	583	152	61.31	+	2.48	2.09E-19
sensory organ development (GO:0007423)	545	142	57.31	+	2.48	6.53E-18
cardiocyte differentiation (GO:0035051)	123	32	12.93	+	2.47	4.45E-02
morphogenesis of an epithelium (GO:0002009)	485	126	51	+	2.47	1.77E-15
stem cell population maintenance (GO:0019827)	135	35	14.2	+	2.47	1.79E-02
calcium ion transmembrane transport (GO:0070588)	139	36	14.62	+	2.46	1.32E-02
mesenchymal cell differentiation (GO:0048762)	132	34	13.88	+	2.45	2.84E-02
actin filament-based process (GO:0030029)	467	120	49.11	+	2.44	2.91E-14
embryonic morphogenesis (GO:0048598)	600	154	63.09	+	2.44	4.67E-19
camera-type eye development (GO:0043010)	304	78	31.97	+	2.44	2.43E-08
eye development (GO:0001654)	347	89	36.49	+	2.44	7.31E-10
transcription from RNA polymerase II promoter (GO:0006366)	199	51	20.93	+	2.44	1.40E-04
regulation of striated muscle tissue development (GO:0016202)	145	37	15.25	+	2.43	1.33E-02
anatomical structure formation involved in morphogenesis (GO:0048646)	854	217	89.8	+	2.42	1.26E-27
regulation of epithelial cell migration (GO:0010632)	185	47	19.45	+	2.42	6.40E-04
response to oxygen levels (GO:0070482)	197	50	20.72	+	2.41	2.57E-04
anterior/posterior pattern specification (GO:0009952)	217	55	22.82	+	2.41	5.65E-05
regulation of cation channel activity (GO:2001257)	150	38	15.77	+	2.41	1.15E-02
regulation of gene expression, epigenetic (GO:0040029)	166	42	17.46	+	2.41	3.40E-03
cell-cell adhesion (GO:0098609)	340	86	35.75	+	2.41	3.94E-09
anatomical structure morphogenesis (GO:0009653)	2041	516	214.62	+	2.4	9.54E-74
regulation of cellular response to growth factor stimulus (GO:0090287)	250	63	26.29	+	2.4	5.82E-06
regulation of anatomical structure morphogenesis (GO:0022603)	953	240	100.21	+	2.39	2.12E-30
maintenance of cell number (GO:0098727)	139	35	14.62	+	2.39	3.33E-02
positive regulation of cell growth (GO:0030307)	167	42	17.56	+	2.39	3.96E-03
cellular response to growth factor stimulus (GO:0071363)	359	90	37.75	+	2.38	1.83E-09
cellular response to organic cyclic compound (GO:0071407)	384	96	40.38	+	2.38	3.39E-10
response to growth factor (GO:0070848)	372	93	39.12	+	2.38	8.49E-10
regulation of ion transmembrane transporter activity (GO:0032412)	220	55	23.13	+	2.38	8.90E-05
response to steroid hormone (GO:0048545)	188	47	19.77	+	2.38	1.01E-03
negative regulation of cell growth (GO:0030308)	168	42	17.67	+	2.38	4.60E-03
signal release (GO:0023061)	160	40	16.83	+	2.38	8.46E-03
skeletal system morphogenesis (GO:0048705)	232	58	24.4	+	2.38	3.58E-05
actin cytoskeleton organization (GO:0030036)	413	103	43.43	+	2.37	4.61E-11
embryo development ending in birth or egg hatching (GO:0009792)	710	177	74.66	+	2.37	5.25E-21
negative regulation of cell migration (GO:0030336)	233	58	24.5	+	2.37	4.15E-05
regulation of muscle organ development (GO:0048634)	149	37	15.67	+	2.36	2.45E-02
stem cell differentiation (GO:0048863)	145	36	15.25	+	2.36	3.32E-02
chordate embryonic development (GO:0043009)	701	174	73.71	+	2.36	2.12E-20
positive regulation of transcription from RNA polymerase II promoter (GO:0045944)	1122	278	117.99	+	2.36	1.02E-34
embryo development (GO:0009790)	1058	262	111.26	+	2.35	2.05E-32
positive regulation of growth (GO:0045927)	275	68	28.92	+	2.35	2.68E-06
cell development (GO:0048468)	1547	382	162.68	+	2.35	1.43E-49
regulation of transmembrane transporter activity (GO:0022898)	227	56	23.87	+	2.35	1.02E-04
cell junction organization (GO:0034330)	146	36	15.35	+	2.34	3.85E-02
positive regulation of MAP kinase activity (GO:0043406)	211	52	22.19	+	2.34	3.44E-04
mesenchyme development (GO:0060485)	187	46	19.66	+	2.34	2.13E-03
regulation of GTPase activity (GO:0043087)	281	69	29.55	+	2.34	2.65E-06
regionalization (GO:0003002)	340	83	35.75	+	2.32	5.78E-08
establishment or maintenance of cell polarity (GO:0007163)	168	41	17.67	+	2.32	1.12E-02
placenta development (GO:0001890)	164	40	17.25	+	2.32	1.52E-02
tissue morphogenesis (GO:0048729)	587	143	61.73	+	2.32	1.53E-15
angiogenesis (GO:0001525)	288	70	30.29	+	2.31	3.00E-06
negative regulation of cell differentiation (GO:0045596)	690	167	72.56	+	2.3	2.29E-18
regulation of cell-substrate adhesion (GO:0010810)	186	45	19.56	+	2.3	4.43E-03
cell adhesion (GO:0007155)	757	183	79.6	+	2.3	2.26E-20
regulation of transporter activity (GO:0032409)	240	58	25.24	+	2.3	1.14E-04
calcium ion transport (GO:0006816)	207	50	21.77	+	2.3	1.12E-03
enzyme linked receptor protein signaling pathway (GO:0007167)	530	128	55.73	+	2.3	2.45E-13
pattern specification process (GO:0007389)	431	104	45.32	+	2.29	2.57E-10
negative regulation of cellular component movement (GO:0051271)	262	63	27.55	+	2.29	3.33E-05
cell migration (GO:0016477)	749	180	78.76	+	2.29	1.03E-19
regulation of membrane potential (GO:0042391)	396	95	41.64	+	2.28	4.61E-09
cellular response to endogenous stimulus (GO:0071495)	806	193	84.76	+	2.28	3.38E-21
regulation of cell growth (GO:0001558)	385	92	40.49	+	2.27	1.32E-08
biological adhesion (GO:0022610)	767	183	80.66	+	2.27	9.22E-20
positive regulation of RNA metabolic process (GO:0051254)	1493	356	157	+	2.27	1.99E-42
regulation of MAP kinase activity (GO:0043405)	281	67	29.55	+	2.27	1.50E-05
regulation of anatomical structure size (GO:0090066)	504	120	53	+	2.26	6.63E-12
positive regulation of nucleic acid-templated transcription (GO:1903508)	1416	337	148.9	+	2.26	1.16E-39
positive regulation of transcription, DNA-templated (GO:0045893)	1416	337	148.9	+	2.26	1.16E-39
positive regulation of RNA biosynthetic process (GO:1902680)	1417	337	149.01	+	2.26	1.33E-39
protein phosphorylation (GO:0006468)	745	177	78.34	+	2.26	8.06E-19
rhythmic process (GO:0048511)	270	64	28.39	+	2.25	4.27E-05
cellular response to nitrogen compound (GO:1901699)	436	103	45.85	+	2.25	1.21E-09
cellular response to organonitrogen compound (GO:0071417)	356	84	37.44	+	2.24	2.26E-07
negative regulation of cell motility (GO:2000146)	246	58	25.87	+	2.24	2.61E-04
regulation of chromatin organization (GO:1902275)	166	39	17.46	+	2.23	4.76E-02
negative regulation of locomotion (GO:0040013)	281	66	29.55	+	2.23	3.50E-05
regulation of cell differentiation (GO:0045595)	1701	399	178.87	+	2.23	1.07E-46
regulation of canonical Wnt signaling pathway (GO:0060828)	188	44	19.77	+	2.23	1.37E-02
regulation of neurotransmitter levels (GO:0001505)	180	42	18.93	+	2.22	2.51E-02
regulation of ion transmembrane transport (GO:0034765)	420	98	44.17	+	2.22	9.43E-09
developmental maturation (GO:0021700)	236	55	24.82	+	2.22	8.45E-04
regulation of cellular component movement (GO:0051270)	880	205	92.54	+	2.22	2.65E-21
locomotion (GO:0040011)	1051	244	110.52	+	2.21	7.54E-26
regulation of multicellular organismal development (GO:2000026)	1866	433	196.22	+	2.21	3.78E-50
regulation of transmembrane transport (GO:0034762)	436	101	45.85	+	2.2	6.42E-09
regulation of cell migration (GO:0030334)	758	175	79.71	+	2.2	2.55E-17
cell surface receptor signaling pathway involved in cell-cell signaling (GO:1905114)	288	66	30.29	+	2.18	8.76E-05
small GTPase mediated signal transduction (GO:0007264)	227	52	23.87	+	2.18	3.08E-03
taxis (GO:0042330)	424	97	44.59	+	2.18	3.62E-08
negative regulation of developmental process (GO:0051093)	923	211	97.06	+	2.17	4.84E-21
positive regulation of GTPase activity (GO:0043547)	210	48	22.08	+	2.17	9.01E-03
movement of cell or subcellular component (GO:0006928)	1212	277	127.45	+	2.17	7.88E-29
response to acid chemical (GO:0001101)	228	52	23.98	+	2.17	3.50E-03
regulation of transmembrane receptor protein serine/threonine kinase signaling pathway (GO:0090092)	215	49	22.61	+	2.17	7.59E-03
chemotaxis (GO:0006935)	422	96	44.38	+	2.16	6.31E-08
positive regulation of cell differentiation (GO:0045597)	998	227	104.95	+	2.16	1.26E-22
positive regulation of gene expression (GO:0010628)	1783	405	187.49	+	2.16	3.68E-44
striated muscle tissue development (GO:0014706)	304	69	31.97	+	2.16	5.93E-05
muscle structure development (GO:0061061)	463	105	48.69	+	2.16	7.85E-09
in utero embryonic development (GO:0001701)	428	97	45.01	+	2.16	6.01E-08
negative regulation of growth (GO:0045926)	243	55	25.55	+	2.15	2.09E-03
regulation of transcription from RNA polymerase II promoter (GO:0006357)	1847	418	194.22	+	2.15	1.95E-45
covalent chromatin modification (GO:0016569)	439	99	46.16	+	2.14	4.79E-08
positive regulation of cellular component biogenesis (GO:0044089)	479	108	50.37	+	2.14	5.24E-09
actin filament organization (GO:0007015)	191	43	20.08	+	2.14	4.59E-02
muscle tissue development (GO:0060537)	320	72	33.65	+	2.14	3.98E-05
epithelium development (GO:0060429)	993	223	104.42	+	2.14	1.81E-21
localization of cell (GO:0051674)	853	191	89.7	+	2.13	9.13E-18
cell motility (GO:0048870)	853	191	89.7	+	2.13	9.13E-18
negative regulation of transcription from RNA polymerase II promoter (GO:0000122)	800	179	84.13	+	2.13	2.02E-16
regulation of developmental process (GO:0050793)	2387	533	251.01	+	2.12	8.86E-59
regulation of cell motility (GO:2000145)	799	178	84.02	+	2.12	3.99E-16
muscle cell differentiation (GO:0042692)	274	61	28.81	+	2.12	8.28E-04
tissue development (GO:0009888)	1528	340	160.68	+	2.12	2.85E-34
regulation of locomotion (GO:0040012)	875	194	92.01	+	2.11	1.24E-17
inorganic ion transmembrane transport (GO:0098660)	397	88	41.75	+	2.11	1.65E-06
regulation of Wnt signaling pathway (GO:0030111)	253	56	26.6	+	2.1	3.24E-03
ossification (GO:0001503)	235	52	24.71	+	2.1	8.36E-03
regulation of muscle system process (GO:0090257)	217	48	22.82	+	2.1	2.16E-02
positive regulation of nucleobase-containing compound metabolic process (GO:0045935)	1746	386	183.6	+	2.1	3.97E-39
system development (GO:0048731)	3961	875	416.53	+	2.1	3.45E-107
negative regulation of neuron death (GO:1901215)	222	49	23.34	+	2.1	1.81E-02
divalent metal ion transport (GO:0070838)	254	56	26.71	+	2.1	3.66E-03
cation transmembrane transport (GO:0098655)	372	82	39.12	+	2.1	8.72E-06
cell-cell signaling (GO:0007267)	794	175	83.49	+	2.1	2.36E-15
response to endogenous stimulus (GO:0009719)	962	212	101.16	+	2.1	2.85E-19
reproductive structure development (GO:0048608)	418	92	43.96	+	2.09	9.13E-07
regulation of ion transport (GO:0043269)	650	143	68.35	+	2.09	5.90E-12
epithelial cell differentiation (GO:0030855)	496	109	52.16	+	2.09	1.89E-08
cellular response to hormone stimulus (GO:0032870)	369	81	38.8	+	2.09	1.32E-05
supramolecular fiber organization (GO:0097435)	379	83	39.85	+	2.08	9.26E-06
regulation of cation transmembrane transport (GO:1904062)	297	65	31.23	+	2.08	5.85E-04
regulation of actin filament-based process (GO:0032970)	339	74	35.65	+	2.08	8.29E-05
cytoskeleton organization (GO:0007010)	889	194	93.48	+	2.08	6.67E-17
reproductive system development (GO:0061458)	422	92	44.38	+	2.07	1.46E-06
divalent inorganic cation transport (GO:0072511)	257	56	27.03	+	2.07	5.22E-03
regulation of growth (GO:0040008)	661	144	69.51	+	2.07	1.00E-11
inorganic cation transmembrane transport (GO:0098662)	349	76	36.7	+	2.07	5.81E-05
animal organ development (GO:0048513)	2813	612	295.81	+	2.07	2.04E-65
histone modification (GO:0016570)	322	70	33.86	+	2.07	2.40E-04
positive regulation of developmental process (GO:0051094)	1357	294	142.7	+	2.06	4.85E-27
regulation of system process (GO:0044057)	494	107	51.95	+	2.06	6.93E-08
positive regulation of macromolecule biosynthetic process (GO:0010557)	1663	360	174.88	+	2.06	3.30E-34
regulation of supramolecular fiber organization (GO:1902903)	306	66	32.18	+	2.05	7.80E-04
nucleic acid-templated transcription (GO:0097659)	1908	411	200.64	+	2.05	1.72E-39
RNA biosynthetic process (GO:0032774)	1911	411	200.95	+	2.05	2.48E-39
transcription, DNA-templated (GO:0006351)	1907	410	200.53	+	2.04	3.48E-39
regulation of neuron apoptotic process (GO:0043523)	248	53	26.08	+	2.03	1.78E-02
positive regulation of cellular component movement (GO:0051272)	492	105	51.74	+	2.03	2.48E-07
intracellular signal transduction (GO:0035556)	1262	269	132.71	+	2.03	2.47E-23
skin development (GO:0043588)	244	52	25.66	+	2.03	2.39E-02
positive regulation of cell migration (GO:0030335)	460	98	48.37	+	2.03	1.24E-06
regulation of translation (GO:0006417)	320	68	33.65	+	2.02	8.57E-04
positive regulation of cellular biosynthetic process (GO:0031328)	1799	382	189.18	+	2.02	6.72E-35
muscle organ development (GO:0007517)	269	57	28.29	+	2.02	9.71E-03
regulation of neuron death (GO:1901214)	340	72	35.75	+	2.01	4.17E-04
multicellular organism development (GO:0007275)	4524	957	475.73	+	2.01	1.70E-109
negative regulation of cellular macromolecule biosynthetic process (GO:2000113)	1292	273	135.86	+	2.01	3.49E-23
negative regulation of multicellular organismal process (GO:0051241)	1137	240	119.56	+	2.01	7.47E-20
cell differentiation (GO:0030154)	3450	728	362.79	+	2.01	1.51E-75
metal ion transport (GO:0030001)	531	112	55.84	+	2.01	1.08E-07
positive regulation of biosynthetic process (GO:0009891)	1835	386	192.96	+	2	1.82E-34
positive regulation of protein serine/threonine kinase activity (GO:0071902)	290	61	30.5	+	2	5.27E-03
regulation of actin cytoskeleton organization (GO:0032956)	295	62	31.02	+	2	4.40E-03
regulation of cellular amide metabolic process (GO:0034248)	357	75	37.54	+	2	3.02E-04
positive regulation of cellular component organization (GO:0051130)	1221	256	128.4	+	1.99	4.98E-21
positive regulation of cell motility (GO:2000147)	478	100	50.26	+	1.99	2.08E-06
regulation of cytoskeleton organization (GO:0051493)	459	96	48.27	+	1.99	4.81E-06
cellular developmental process (GO:0048869)	3519	735	370.05	+	1.99	1.52E-74
ion transmembrane transport (GO:0034220)	498	104	52.37	+	1.99	1.00E-06
regulation of multicellular organismal process (GO:0051239)	2787	582	293.07	+	1.99	1.70E-55
divalent inorganic cation homeostasis (GO:0072507)	436	91	45.85	+	1.98	1.48E-05
regulation of protein serine/threonine kinase activity (GO:0071900)	408	85	42.9	+	1.98	5.48E-05
response to organic cyclic compound (GO:0014070)	636	132	66.88	+	1.97	4.67E-09
epidermis development (GO:0008544)	265	55	27.87	+	1.97	2.69E-02
regulation of cellular component biogenesis (GO:0044087)	841	174	88.44	+	1.97	1.05E-12
negative regulation of transcription, DNA-templated (GO:0045892)	1098	227	115.46	+	1.97	1.67E-17
positive regulation of protein kinase activity (GO:0045860)	416	86	43.75	+	1.97	6.29E-05
negative regulation of macromolecule biosynthetic process (GO:0010558)	1344	277	141.33	+	1.96	5.40E-22
calcium ion homeostasis (GO:0055074)	408	84	42.9	+	1.96	1.12E-04
positive regulation of kinase activity (GO:0033674)	452	93	47.53	+	1.96	1.95E-05
anatomical structure development (GO:0048856)	4815	987	506.33	+	1.95	7.79E-106
positive regulation of locomotion (GO:0040017)	509	104	53.52	+	1.94	3.20E-06
cellular calcium ion homeostasis (GO:0006874)	392	80	41.22	+	1.94	3.52E-04
cellular response to lipid (GO:0071396)	368	75	38.7	+	1.94	9.70E-04
negative regulation of nucleic acid-templated transcription (GO:1903507)	1115	227	117.25	+	1.94	1.01E-16
negative regulation of RNA biosynthetic process (GO:1902679)	1116	227	117.35	+	1.93	1.12E-16
negative regulation of gene expression (GO:0010629)	1505	304	158.26	+	1.92	3.60E-23
negative regulation of cellular biosynthetic process (GO:0031327)	1416	286	148.9	+	1.92	1.54E-21
developmental process (GO:0032502)	5144	1035	540.93	+	1.91	4.80E-108
regulation of cellular component organization (GO:0051128)	2337	470	245.75	+	1.91	1.40E-38
nucleobase-containing compound biosynthetic process (GO:0034654)	2143	430	225.35	+	1.91	2.04E-34
regulation of epithelial cell proliferation (GO:0050678)	324	65	34.07	+	1.91	1.10E-02
secretion by cell (GO:0032940)	379	76	39.85	+	1.91	1.48E-03
negative regulation of RNA metabolic process (GO:0051253)	1195	239	125.66	+	1.9	7.54E-17
negative regulation of cellular component organization (GO:0051129)	640	128	67.3	+	1.9	1.16E-07
cellular divalent inorganic cation homeostasis (GO:0072503)	411	82	43.22	+	1.9	6.05E-04
negative regulation of biosynthetic process (GO:0009890)	1447	288	152.16	+	1.89	8.90E-21
response to hormone (GO:0009725)	518	103	54.47	+	1.89	1.58E-05
positive regulation of multicellular organismal process (GO:0051240)	1635	325	171.93	+	1.89	6.36E-24
regulation of metal ion transport (GO:0010959)	389	77	40.91	+	1.88	2.02E-03
cell proliferation (GO:0008283)	561	111	58.99	+	1.88	4.85E-06
positive regulation of macromolecule metabolic process (GO:0010604)	2895	571	304.43	+	1.88	2.27E-46
regulation of kinase activity (GO:0043549)	711	140	74.77	+	1.87	3.66E-08
positive regulation of cellular protein localization (GO:1903829)	381	75	40.06	+	1.87	3.53E-03
monovalent inorganic cation transport (GO:0015672)	315	62	33.12	+	1.87	3.43E-02
aromatic compound biosynthetic process (GO:0019438)	2217	436	233.13	+	1.87	5.29E-33
heterocycle biosynthetic process (GO:0018130)	2209	433	232.29	+	1.86	2.08E-32
establishment of organelle localization (GO:0051656)	347	68	36.49	+	1.86	1.39E-02
regulation of cell communication (GO:0010646)	2854	558	300.12	+	1.86	6.34E-44
regulation of localization (GO:0032879)	2612	510	274.67	+	1.86	3.92E-39
regulation of homeostatic process (GO:0032844)	497	97	52.26	+	1.86	1.12E-04
regulation of signaling (GO:0023051)	2876	561	302.43	+	1.85	6.42E-44
chromatin organization (GO:0006325)	605	118	63.62	+	1.85	3.15E-06
positive regulation of metabolic process (GO:0009893)	3146	612	330.82	+	1.85	1.32E-48
response to wounding (GO:0009611)	324	63	34.07	+	1.85	4.18E-02
regulation of protein kinase activity (GO:0045859)	648	126	68.14	+	1.85	9.56E-07
positive regulation of cellular metabolic process (GO:0031325)	2947	570	309.9	+	1.84	1.09E-43
phosphorylation (GO:0016310)	975	188	102.53	+	1.83	4.27E-11
negative regulation of nucleobase-containing compound metabolic process (GO:0045934)	1351	260	142.07	+	1.83	1.73E-16
response to organonitrogen compound (GO:0010243)	655	126	68.88	+	1.83	1.83E-06
positive regulation of nitrogen compound metabolic process (GO:0051173)	2820	542	296.54	+	1.83	3.01E-40
cellular response to organic substance (GO:0071310)	1597	306	167.94	+	1.82	8.09E-20
regulation of cell adhesion (GO:0030155)	648	124	68.14	+	1.82	3.47E-06
cellular response to oxygen-containing compound (GO:1901701)	716	137	75.29	+	1.82	4.14E-07
posttranscriptional regulation of gene expression (GO:0010608)	383	73	40.28	+	1.81	1.55E-02
regulation of cellular localization (GO:0060341)	914	174	96.11	+	1.81	1.37E-09
positive regulation of hydrolase activity (GO:0051345)	479	91	50.37	+	1.81	1.01E-03
positive regulation of transferase activity (GO:0051347)	528	100	55.52	+	1.8	2.80E-04
response to nitrogen compound (GO:1901698)	771	146	81.08	+	1.8	1.92E-07
positive regulation of MAPK cascade (GO:0043410)	470	89	49.42	+	1.8	1.59E-03
secretion (GO:0046903)	486	92	51.11	+	1.8	1.00E-03
organic cyclic compound biosynthetic process (GO:1901362)	2322	439	244.17	+	1.8	1.87E-29
regulation of signal transduction (GO:0009966)	2522	472	265.21	+	1.78	3.62E-31
regulation of biological quality (GO:0065008)	3312	618	348.28	+	1.77	2.51E-43
regulation of organelle organization (GO:0033043)	1163	217	122.3	+	1.77	8.20E-12
positive regulation of catalytic activity (GO:0043085)	1014	189	106.63	+	1.77	7.42E-10
cation transport (GO:0006812)	698	130	73.4	+	1.77	6.70E-06
negative regulation of phosphorus metabolic process (GO:0010563)	581	108	61.1	+	1.77	2.02E-04
negative regulation of phosphate metabolic process (GO:0045936)	581	108	61.1	+	1.77	2.02E-04
circulatory system process (GO:0003013)	382	71	40.17	+	1.77	4.89E-02
regulation of transport (GO:0051049)	1869	347	196.54	+	1.77	8.87E-21
negative regulation of cell communication (GO:0010648)	1220	226	128.29	+	1.76	4.17E-12
positive regulation of molecular function (GO:0044093)	1351	250	142.07	+	1.76	1.08E-13
organelle localization (GO:0051640)	454	84	47.74	+	1.76	8.52E-03
negative regulation of signaling (GO:0023057)	1224	226	128.71	+	1.76	5.87E-12
developmental process involved in reproduction (GO:0003006)	653	120	68.67	+	1.75	6.29E-05
negative regulation of cellular metabolic process (GO:0031324)	2341	430	246.17	+	1.75	4.42E-26
negative regulation of nitrogen compound metabolic process (GO:0051172)	2178	400	229.03	+	1.75	7.75E-24
cellular response to chemical stimulus (GO:0070887)	2004	368	210.73	+	1.75	1.69E-21
positive regulation of phosphorus metabolic process (GO:0010562)	1084	199	113.99	+	1.75	6.24E-10
positive regulation of phosphate metabolic process (GO:0045937)	1084	199	113.99	+	1.75	6.24E-10
regulation of transcription, DNA-templated (GO:0006355)	3114	571	327.46	+	1.74	5.38E-37
regulation of MAPK cascade (GO:0043408)	677	124	71.19	+	1.74	4.24E-05
negative regulation of signal transduction (GO:0009968)	1094	200	115.04	+	1.74	7.84E-10
regulation of phosphate metabolic process (GO:0019220)	1670	305	175.61	+	1.74	1.03E-16
regulation of transferase activity (GO:0051338)	816	149	85.81	+	1.74	1.43E-06
regulation of nucleic acid-templated transcription (GO:1903506)	3129	571	329.04	+	1.74	2.10E-36
microtubule-based process (GO:0007017)	559	102	58.78	+	1.74	1.16E-03
metal ion homeostasis (GO:0055065)	559	102	58.78	+	1.74	1.16E-03
regulation of RNA biosynthetic process (GO:2001141)	3135	572	329.67	+	1.74	1.83E-36
negative regulation of cell proliferation (GO:0008285)	647	118	68.04	+	1.73	1.25E-04
regulation of RNA metabolic process (GO:0051252)	3297	601	346.7	+	1.73	9.99E-39
regulation of gene expression (GO:0010468)	3864	704	406.33	+	1.73	1.63E-47
regulation of vesicle-mediated transport (GO:0060627)	483	88	50.79	+	1.73	8.74E-03
regulation of phosphorus metabolic process (GO:0051174)	1675	305	176.14	+	1.73	1.57E-16
negative regulation of macromolecule metabolic process (GO:0010605)	2302	418	242.07	+	1.73	3.44E-24
cell surface receptor signaling pathway (GO:0007166)	1698	308	178.56	+	1.72	1.70E-16
regulation of cellular protein localization (GO:1903827)	596	108	62.67	+	1.72	6.97E-04
positive regulation of cell communication (GO:0010647)	1505	272	158.26	+	1.72	6.30E-14
regulation of phosphorylation (GO:0042325)	1428	258	150.16	+	1.72	5.18E-13
RNA metabolic process (GO:0016070)	2673	481	281.08	+	1.71	6.45E-28
positive regulation of signaling (GO:0023056)	1512	272	159	+	1.71	1.11E-13
positive regulation of protein phosphorylation (GO:0001934)	912	164	95.9	+	1.71	5.06E-07
regulation of cellular macromolecule biosynthetic process (GO:2000112)	3498	629	367.84	+	1.71	3.27E-39
positive regulation of signal transduction (GO:0009967)	1336	240	140.49	+	1.71	1.33E-11
cellular chemical homeostasis (GO:0055082)	646	116	67.93	+	1.71	3.69E-04
positive regulation of phosphorylation (GO:0042327)	958	172	100.74	+	1.71	1.90E-07
negative regulation of metabolic process (GO:0009892)	2551	458	268.25	+	1.71	4.88E-26
positive regulation of cellular process (GO:0048522)	4902	880	515.48	+	1.71	2.34E-61
cellular component organization (GO:0016043)	4681	839	492.24	+	1.7	4.40E-57
negative regulation of cellular process (GO:0048523)	4288	768	450.91	+	1.7	2.01E-50
regulation of protein phosphorylation (GO:0001932)	1322	236	139.02	+	1.7	4.55E-11
regulation of macromolecule biosynthetic process (GO:0010556)	3601	641	378.67	+	1.69	8.46E-39
negative regulation of protein modification process (GO:0031400)	551	98	57.94	+	1.69	6.12E-03
cellular metal ion homeostasis (GO:0006875)	490	87	51.53	+	1.69	2.69E-02
regulation of hormone levels (GO:0010817)	479	85	50.37	+	1.69	3.55E-02
cellular nitrogen compound biosynthetic process (GO:0044271)	2585	458	271.83	+	1.68	8.27E-25
inorganic ion homeostasis (GO:0098771)	655	116	68.88	+	1.68	7.40E-04
response to lipid (GO:0033993)	588	104	61.83	+	1.68	3.62E-03
cation homeostasis (GO:0055080)	639	113	67.2	+	1.68	1.17E-03
peptidyl-amino acid modification (GO:0018193)	680	120	71.51	+	1.68	5.33E-04
negative regulation of protein metabolic process (GO:0051248)	1015	179	106.73	+	1.68	2.93E-07
negative regulation of biological process (GO:0048519)	4720	832	496.34	+	1.68	2.69E-53
regulation of nucleobase-containing compound metabolic process (GO:0019219)	3661	645	384.98	+	1.68	1.04E-37
cellular macromolecule biosynthetic process (GO:0034645)	2691	474	282.98	+	1.68	2.38E-25
macromolecule biosynthetic process (GO:0009059)	2728	480	286.87	+	1.67	1.18E-25
positive regulation of organelle organization (GO:0010638)	598	105	62.88	+	1.67	4.43E-03
regulation of intracellular signal transduction (GO:1902531)	1573	276	165.41	+	1.67	1.32E-12
cellular ion homeostasis (GO:0006873)	576	101	60.57	+	1.67	7.69E-03
chemical homeostasis (GO:0048878)	948	166	99.69	+	1.67	2.60E-06
regulation of cellular biosynthetic process (GO:0031326)	3792	664	398.75	+	1.67	2.53E-38
ion homeostasis (GO:0050801)	681	119	71.61	+	1.66	9.95E-04
cellular cation homeostasis (GO:0030003)	561	98	58.99	+	1.66	1.30E-02
ion transport (GO:0006811)	1094	191	115.04	+	1.66	1.40E-07
positive regulation of cell proliferation (GO:0008284)	888	155	93.38	+	1.66	1.27E-05
regulation of biosynthetic process (GO:0009889)	3851	671	404.96	+	1.66	3.66E-38
cellular component organization or biogenesis (GO:0071840)	4854	845	510.43	+	1.66	4.03E-52
regulation of catabolic process (GO:0009894)	730	127	76.76	+	1.65	4.74E-04
positive regulation of biological process (GO:0048518)	5416	942	569.53	+	1.65	9.98E-61
regulation of protein modification process (GO:0031399)	1647	286	173.19	+	1.65	1.24E-12
response to oxygen-containing compound (GO:1901700)	1123	195	118.09	+	1.65	1.33E-07
positive regulation of intracellular signal transduction (GO:1902533)	887	154	93.27	+	1.65	2.04E-05
regulation of hydrolase activity (GO:0051336)	905	157	95.17	+	1.65	1.49E-05
hemopoiesis (GO:0030097)	612	106	64.36	+	1.65	7.20E-03
regulation of intracellular transport (GO:0032386)	532	92	55.94	+	1.64	3.97E-02
positive regulation of transport (GO:0051050)	1038	179	109.15	+	1.64	1.61E-06
regulation of cellular catabolic process (GO:0031329)	609	105	64.04	+	1.64	9.89E-03
negative regulation of cellular protein metabolic process (GO:0032269)	952	164	100.11	+	1.64	1.03E-05
negative regulation of apoptotic process (GO:0043066)	865	149	90.96	+	1.64	6.10E-05
negative regulation of cell death (GO:0060548)	979	168	102.95	+	1.63	8.41E-06
negative regulation of programmed cell death (GO:0043069)	881	151	92.64	+	1.63	6.59E-05
positive regulation of protein modification process (GO:0031401)	1113	190	117.04	+	1.62	9.51E-07
regulation of catalytic activity (GO:0050790)	1724	294	181.29	+	1.62	4.18E-12
regulation of molecular function (GO:0065009)	2313	394	243.23	+	1.62	1.49E-17
regulation of cellular metabolic process (GO:0031323)	5469	931	575.1	+	1.62	3.21E-55
regulation of cellular response to stress (GO:0080135)	570	97	59.94	+	1.62	4.21E-02
regulation of macromolecule metabolic process (GO:0060255)	5354	911	563.01	+	1.62	2.11E-53
homeostatic process (GO:0042592)	1427	242	150.06	+	1.61	4.00E-09
negative regulation of response to stimulus (GO:0048585)	1419	240	149.22	+	1.61	6.57E-09
hematopoietic or lymphoid organ development (GO:0048534)	670	113	70.46	+	1.6	1.08E-02
regulation of metabolic process (GO:0019222)	5804	977	610.33	+	1.6	7.18E-57
regulation of nitrogen compound metabolic process (GO:0051171)	5211	876	547.97	+	1.6	3.51E-48
cellular protein modification process (GO:0006464)	2216	372	233.03	+	1.6	2.61E-15
protein modification process (GO:0036211)	2216	372	233.03	+	1.6	2.61E-15
regulation of primary metabolic process (GO:0080090)	5338	896	561.33	+	1.6	1.70E-49
response to organic substance (GO:0010033)	2270	381	238.71	+	1.6	8.89E-16
regulation of cell proliferation (GO:0042127)	1571	263	165.2	+	1.59	1.36E-09
phosphate-containing compound metabolic process (GO:0006796)	1629	272	171.3	+	1.59	6.56E-10
nucleic acid metabolic process (GO:0090304)	3102	516	326.2	+	1.58	1.76E-22
regulation of cellular protein metabolic process (GO:0032268)	2310	383	242.91	+	1.58	4.88E-15
regulation of protein localization (GO:0032880)	1032	171	108.52	+	1.58	6.62E-05
regulation of secretion (GO:0051046)	775	128	81.5	+	1.57	6.19E-03
cellular homeostasis (GO:0019725)	752	124	79.08	+	1.57	9.96E-03
regulation of secretion by cell (GO:1903530)	717	118	75.4	+	1.57	1.97E-02
regulation of response to stimulus (GO:0048583)	3393	558	356.8	+	1.56	1.02E-23
apoptotic process (GO:0006915)	791	130	83.18	+	1.56	6.50E-03
gene expression (GO:0010467)	2977	489	313.05	+	1.56	7.94E-20
cellular localization (GO:0051641)	1895	311	199.27	+	1.56	6.79E-11
immune system development (GO:0002520)	701	115	73.71	+	1.56	3.04E-02
response to abiotic stimulus (GO:0009628)	855	140	89.91	+	1.56	2.98E-03
transmembrane transport (GO:0055085)	764	125	80.34	+	1.56	1.31E-02
macromolecule modification (GO:0043412)	2455	401	258.16	+	1.55	6.75E-15
phosphorus metabolic process (GO:0006793)	1691	276	177.82	+	1.55	5.10E-09
localization (GO:0051179)	4605	751	484.25	+	1.55	3.19E-34
establishment of localization in cell (GO:0051649)	1364	221	143.43	+	1.54	2.48E-06
positive regulation of cellular protein metabolic process (GO:0032270)	1395	226	146.69	+	1.54	1.54E-06
regulation of protein metabolic process (GO:0051246)	2499	404	262.79	+	1.54	2.56E-14
programmed cell death (GO:0012501)	824	133	86.65	+	1.53	1.21E-02
cell death (GO:0008219)	863	139	90.75	+	1.53	7.81E-03
organelle organization (GO:0006996)	2784	446	292.76	+	1.52	1.30E-15
multicellular organismal process (GO:0032501)	7048	1124	741.14	+	1.52	5.35E-57
chromosome organization (GO:0051276)	878	140	92.33	+	1.52	1.20E-02
regulation of cell death (GO:0010941)	1623	258	170.67	+	1.51	4.31E-07
regulation of establishment of protein localization (GO:0070201)	806	128	84.76	+	1.51	4.10E-02
positive regulation of protein metabolic process (GO:0051247)	1489	236	156.58	+	1.51	4.08E-06
regulation of programmed cell death (GO:0043067)	1483	235	155.95	+	1.51	4.54E-06
regulation of apoptotic process (GO:0042981)	1465	232	154.05	+	1.51	6.25E-06
protein localization (GO:0008104)	1736	274	182.55	+	1.5	2.06E-07
macromolecule localization (GO:0033036)	1992	314	209.47	+	1.5	6.43E-09
regulation of cell cycle (GO:0051726)	915	144	96.22	+	1.5	1.69E-02
response to chemical (GO:0042221)	3303	516	347.33	+	1.49	1.00E-16
cellular macromolecule metabolic process (GO:0044260)	5442	850	572.26	+	1.49	1.23E-33
cellular component assembly (GO:0022607)	1999	311	210.21	+	1.48	3.76E-08
transport (GO:0006810)	3482	541	366.16	+	1.48	2.45E-17
nucleobase-containing compound metabolic process (GO:0006139)	3560	552	374.36	+	1.47	1.24E-17
cellular biosynthetic process (GO:0044249)	3412	527	358.79	+	1.47	3.28E-16
establishment of localization (GO:0051234)	3608	557	379.41	+	1.47	1.91E-17
vesicle-mediated transport (GO:0016192)	1072	165	112.73	+	1.46	1.09E-02
cellular macromolecule localization (GO:0070727)	1183	181	124.4	+	1.45	4.74E-03
intracellular transport (GO:0046907)	1178	180	123.87	+	1.45	5.53E-03
cellular protein localization (GO:0034613)	1174	179	123.45	+	1.45	6.78E-03
cellular aromatic compound metabolic process (GO:0006725)	3742	565	393.5	+	1.44	9.72E-16
heterocycle metabolic process (GO:0046483)	3690	556	388.03	+	1.43	3.32E-15
response to external stimulus (GO:0009605)	1673	252	175.93	+	1.43	9.00E-05
organic substance biosynthetic process (GO:1901576)	3499	527	367.94	+	1.43	4.53E-14
biosynthetic process (GO:0009058)	3565	534	374.88	+	1.42	7.13E-14
positive regulation of response to stimulus (GO:0048584)	1928	287	202.74	+	1.42	2.28E-05
signaling (GO:0023052)	4953	736	520.84	+	1.41	5.81E-21
organic cyclic compound metabolic process (GO:1901360)	3933	582	413.58	+	1.41	1.47E-14
cell communication (GO:0007154)	5062	749	532.3	+	1.41	5.52E-21
regulation of cellular process (GO:0050794)	10333	1528	1086.58	+	1.41	2.15E-71
macromolecule metabolic process (GO:0043170)	6157	910	647.45	+	1.41	5.21E-28
regulation of biological process (GO:0050789)	10931	1590	1149.47	+	1.38	9.15E-72
nitrogen compound transport (GO:0071705)	1398	203	147.01	+	1.38	2.93E-02
cellular protein metabolic process (GO:0044267)	2743	398	288.45	+	1.38	2.55E-07
organic substance transport (GO:0071702)	1688	244	177.5	+	1.37	3.92E-03
cellular component biogenesis (GO:0044085)	2201	318	231.45	+	1.37	5.68E-05
biological regulation (GO:0065007)	11447	1642	1203.73	+	1.36	6.20E-72
cellular nitrogen compound metabolic process (GO:0034641)	4109	589	432.09	+	1.36	5.14E-12
signal transduction (GO:0007165)	4617	647	485.51	+	1.33	9.97E-12
cellular response to stimulus (GO:0051716)	6046	840	635.78	+	1.32	1.51E-16
nitrogen compound metabolic process (GO:0006807)	6836	937	718.85	+	1.3	6.97E-18
cellular metabolic process (GO:0044237)	7165	977	753.45	+	1.3	1.92E-18
protein metabolic process (GO:0019538)	3473	468	365.21	+	1.28	7.48E-05
primary metabolic process (GO:0044238)	7387	984	776.79	+	1.27	2.25E-15
organic substance metabolic process (GO:0071704)	7743	1020	814.23	+	1.25	7.95E-15
cellular process (GO:0009987)	13785	1810	1449.59	+	1.25	2.68E-53
response to stimulus (GO:0050896)	7638	997	803.19	+	1.24	5.14E-13
metabolic process (GO:0008152)	8211	1054	863.44	+	1.22	3.81E-12
biological_process (GO:0008150)	20544	2297	2160.34	+	1.06	4.24E-32
defense response (GO:0006952)	1174	74	123.45	-	0.6	5.13E-03
G-protein coupled receptor signaling pathway (GO:0007186)	1792	94	188.44	-	0.5	2.11E-11
sensory perception (GO:0007600)	1755	91	184.55	-	0.49	1.92E-11
defense response to other organism (GO:0098542)	549	25	57.73	-	0.43	6.89E-03
defense response to bacterium (GO:0042742)	382	14	40.17	-	0.35	1.30E-02
detection of stimulus involved in sensory perception (GO:0050906)	372	12	39.12	-	0.31	2.85E-03
humoral immune response (GO:0006959)	259	7	27.24	-	0.26	3.40E-02
Unclassified (UNCLASSIFIED)	1718	44	180.66	-	0.24	0.00E+00
detection of chemical stimulus (GO:0009593)	330	6	34.7	-	< 0.2	1.77E-05
sensory perception of chemical stimulus (GO:0007606)	1377	15	144.8	-	< 0.2	5.66E-41
immunoglobulin mediated immune response (GO:0016064)	199	2	20.93	-	< 0.2	1.56E-03
B cell mediated immunity (GO:0019724)	201	2	21.14	-	< 0.2	1.28E-03
sensory perception of smell (GO:0007608)	1089	10	114.52	-	< 0.2	1.65E-33
complement activation (GO:0006956)	166	1	17.46	-	< 0.2	3.91E-03
protein activation cascade (GO:0072376)	178	1	18.72	-	< 0.2	1.17E-03
