# Supplementary material for: Maternal Gastrointestinal Nematode Infection Up-regulates Expression of Genes Associated with Long-Term Potentiation in Perinatal Brains of Uninfected Developing Pups
Source: Sci Rep. 2019 Mar 12;9:4165. doi: 10.1038/s41598-019-40729-w (PMC6414690; doi:10.1038/s41598-019-40729-w)
Supplement: Supplementary file 6 — Down-regulated gene ontology biological process terms at P7 [file 41598_2019_40729_MOESM6_ESM.csv]

Analysis Type:	PANTHER Overrepresentation Test (release 20170413)
Annotation Version and Release Date:	GO Ontology database Released 2017-10-23
Analyzed List:	upload_1 (Mus musculus)
Reference List:	Mus musculus (all genes in database)
Bonferroni correction:	TRUE
Bonferroni count:	8557
GO biological process complete	Mus musculus - REFLIST (22262)	upload_1 (2513)	upload_1 (expected)	upload_1 (over/under)	upload_1 (fold Enrichment)	upload_1 (P-value)
ribosomal small subunit assembly (GO:0000028)	19	14	2.14	+	6.53	5.69E-04
NADH dehydrogenase complex assembly (GO:0010257)	42	30	4.74	+	6.33	5.55E-11
mitochondrial respiratory chain complex I assembly (GO:0032981)	42	30	4.74	+	6.33	5.55E-11
mitochondrial respiratory chain complex I biogenesis (GO:0097031)	42	30	4.74	+	6.33	5.55E-11
mitochondrial respiratory chain complex assembly (GO:0033108)	71	49	8.01	+	6.11	7.76E-19
mitochondrial ATP synthesis coupled electron transport (GO:0042775)	51	30	5.76	+	5.21	7.14E-09
ATP synthesis coupled electron transport (GO:0042773)	55	30	6.21	+	4.83	4.47E-08
cytochrome complex assembly (GO:0017004)	28	15	3.16	+	4.75	1.05E-02
cytoplasmic translation (GO:0002181)	43	23	4.85	+	4.74	1.83E-05
oxidative phosphorylation (GO:0006119)	61	32	6.89	+	4.65	2.42E-08
ribosome assembly (GO:0042255)	65	32	7.34	+	4.36	1.20E-07
protein targeting to mitochondrion (GO:0006626)	51	25	5.76	+	4.34	2.10E-05
electron transport chain (GO:0022900)	79	38	8.92	+	4.26	3.09E-09
respiratory electron transport chain (GO:0022904)	75	36	8.47	+	4.25	1.35E-08
establishment of protein localization to mitochondrion (GO:0072655)	62	29	7	+	4.14	3.35E-06
ribosomal large subunit assembly (GO:0000027)	35	16	3.95	+	4.05	3.50E-02
protein localization to mitochondrion (GO:0070585)	67	30	7.56	+	3.97	4.60E-06
mitochondrial translation (GO:0032543)	45	20	5.08	+	3.94	3.60E-03
mitochondrial gene expression (GO:0140053)	61	27	6.89	+	3.92	4.14E-05
protein transmembrane import into intracellular organelle (GO:0044743)	43	19	4.85	+	3.91	7.54E-03
translation (GO:0006412)	303	132	34.2	+	3.86	6.49E-34
peptide biosynthetic process (GO:0043043)	322	135	36.35	+	3.71	4.54E-33
ribosomal large subunit biogenesis (GO:0042273)	74	31	8.35	+	3.71	1.13E-05
intracellular protein transmembrane transport (GO:0065002)	54	22	6.1	+	3.61	4.12E-03
protein transmembrane transport (GO:0071806)	55	22	6.21	+	3.54	5.55E-03
purine ribonucleoside triphosphate biosynthetic process (GO:0009206)	49	19	5.53	+	3.44	4.80E-02
cellular respiration (GO:0045333)	133	50	15.01	+	3.33	6.28E-09
ribosomal small subunit biogenesis (GO:0042274)	72	27	8.13	+	3.32	1.13E-03
peptide metabolic process (GO:0006518)	432	160	48.77	+	3.28	1.71E-33
amide biosynthetic process (GO:0043604)	388	142	43.8	+	3.24	7.44E-29
mitochondrion organization (GO:0007005)	374	125	42.22	+	2.96	1.21E-21
ATP metabolic process (GO:0046034)	159	52	17.95	+	2.9	3.29E-07
purine nucleoside triphosphate metabolic process (GO:0009144)	193	62	21.79	+	2.85	9.61E-09
nucleoside triphosphate metabolic process (GO:0009141)	209	67	23.59	+	2.84	1.32E-09
purine ribonucleoside triphosphate metabolic process (GO:0009205)	185	59	20.88	+	2.83	4.44E-08
ribosome biogenesis (GO:0042254)	263	83	29.69	+	2.8	4.05E-12
mitochondrial membrane organization (GO:0007006)	89	28	10.05	+	2.79	1.97E-02
cofactor biosynthetic process (GO:0051188)	128	40	14.45	+	2.77	1.86E-04
ribonucleoside triphosphate metabolic process (GO:0009199)	189	59	21.33	+	2.77	1.02E-07
cellular amide metabolic process (GO:0043603)	562	175	63.44	+	2.76	6.62E-28
mitochondrial transport (GO:0006839)	168	51	18.96	+	2.69	6.12E-06
energy derivation by oxidation of organic compounds (GO:0015980)	192	58	21.67	+	2.68	5.19E-07
purine ribonucleoside monophosphate metabolic process (GO:0009167)	185	55	20.88	+	2.63	2.80E-06
nucleoside monophosphate metabolic process (GO:0009123)	196	58	22.13	+	2.62	1.11E-06
purine nucleoside monophosphate metabolic process (GO:0009126)	186	55	21	+	2.62	3.38E-06
ribonucleoside monophosphate metabolic process (GO:0009161)	188	55	21.22	+	2.59	4.91E-06
rRNA processing (GO:0006364)	176	51	19.87	+	2.57	2.76E-05
ribonucleoprotein complex assembly (GO:0022618)	190	54	21.45	+	2.52	1.86E-05
ribonucleoprotein complex subunit organization (GO:0071826)	201	56	22.69	+	2.47	1.88E-05
generation of precursor metabolites and energy (GO:0006091)	242	66	27.32	+	2.42	1.71E-06
rRNA metabolic process (GO:0016072)	197	53	22.24	+	2.38	1.53E-04
ribonucleoprotein complex biogenesis (GO:0022613)	383	103	43.23	+	2.38	3.69E-11
protein targeting (GO:0006605)	175	45	19.75	+	2.28	5.81E-03
purine nucleotide metabolic process (GO:0006163)	293	74	33.07	+	2.24	3.93E-06
ncRNA processing (GO:0034470)	306	77	34.54	+	2.23	2.06E-06
cellular protein complex assembly (GO:0043623)	346	87	39.06	+	2.23	1.49E-07
cellular macromolecular complex assembly (GO:0034622)	661	166	74.62	+	2.22	9.26E-17
ribonucleotide metabolic process (GO:0009259)	288	72	32.51	+	2.21	1.02E-05
purine ribonucleotide metabolic process (GO:0009150)	280	70	31.61	+	2.21	1.72E-05
nucleotide metabolic process (GO:0009117)	405	98	45.72	+	2.14	6.54E-08
ribose phosphate metabolic process (GO:0019693)	299	72	33.75	+	2.13	4.59E-05
organonitrogen compound biosynthetic process (GO:1901566)	1045	251	117.96	+	2.13	2.76E-24
nucleoside phosphate metabolic process (GO:0006753)	414	99	46.73	+	2.12	9.74E-08
nucleobase-containing small molecule metabolic process (GO:0055086)	458	108	51.7	+	2.09	2.57E-08
purine-containing compound metabolic process (GO:0072521)	336	79	37.93	+	2.08	2.36E-05
oxidation-reduction process (GO:0055114)	843	193	95.16	+	2.03	1.07E-15
cofactor metabolic process (GO:0051186)	306	69	34.54	+	2	1.07E-03
cellular nitrogen compound catabolic process (GO:0044270)	249	55	28.11	+	1.96	3.46E-02
heterocycle catabolic process (GO:0046700)	255	56	28.79	+	1.95	3.36E-02
ncRNA metabolic process (GO:0034660)	407	89	45.94	+	1.94	6.93E-05
organic cyclic compound catabolic process (GO:1901361)	294	63	33.19	+	1.9	1.89E-02
macromolecular complex assembly (GO:0065003)	1256	248	141.78	+	1.75	3.59E-13
RNA processing (GO:0006396)	717	135	80.94	+	1.67	1.18E-04
macromolecular complex subunit organization (GO:0043933)	1418	263	160.07	+	1.64	5.18E-11
protein complex biogenesis (GO:0070271)	936	171	105.66	+	1.62	1.14E-05
protein complex assembly (GO:0006461)	935	170	105.55	+	1.61	1.77E-05
organelle assembly (GO:0070925)	579	105	65.36	+	1.61	2.43E-02
organophosphate metabolic process (GO:0019637)	718	129	81.05	+	1.59	2.97E-03
cellular component biogenesis (GO:0044085)	2201	385	248.46	+	1.55	8.33E-14
small molecule metabolic process (GO:0044281)	1481	259	167.18	+	1.55	4.07E-08
protein complex subunit organization (GO:0071822)	1044	180	117.85	+	1.53	2.40E-04
cellular catabolic process (GO:0044248)	1276	214	144.04	+	1.49	9.40E-05
cellular component assembly (GO:0022607)	1999	334	225.65	+	1.48	6.07E-09
organic substance catabolic process (GO:1901575)	1264	206	142.68	+	1.44	1.38E-03
catabolic process (GO:0009056)	1483	241	167.41	+	1.44	1.43E-04
protein transport (GO:0015031)	1130	179	127.56	+	1.4	4.82E-02
cellular nitrogen compound metabolic process (GO:0034641)	4109	649	463.84	+	1.4	4.32E-16
cellular protein metabolic process (GO:0044267)	2743	424	309.64	+	1.37	1.73E-07
organonitrogen compound metabolic process (GO:1901564)	4326	663	488.33	+	1.36	1.29E-13
organelle organization (GO:0006996)	2784	421	314.27	+	1.34	3.46E-06
cellular metabolic process (GO:0044237)	7165	1058	808.81	+	1.31	1.21E-21
cellular biosynthetic process (GO:0044249)	3412	502	385.16	+	1.3	2.21E-06
gene expression (GO:0010467)	2977	437	336.05	+	1.3	5.96E-05
biosynthetic process (GO:0009058)	3565	522	402.43	+	1.3	1.71E-06
metabolic process (GO:0008152)	8211	1195	926.88	+	1.29	5.18E-24
organic substance biosynthetic process (GO:1901576)	3499	508	394.98	+	1.29	1.07E-05
cellular nitrogen compound biosynthetic process (GO:0044271)	2585	370	291.8	+	1.27	1.24E-02
heterocycle metabolic process (GO:0046483)	3690	520	416.54	+	1.25	3.47E-04
organic cyclic compound metabolic process (GO:1901360)	3933	554	443.97	+	1.25	1.10E-04
cellular aromatic compound metabolic process (GO:0006725)	3742	526	422.41	+	1.25	3.89E-04
protein metabolic process (GO:0019538)	3473	488	392.04	+	1.24	1.48E-03
nitrogen compound metabolic process (GO:0006807)	6836	958	771.67	+	1.24	1.36E-11
organic substance metabolic process (GO:0071704)	7743	1082	874.05	+	1.24	4.97E-14
nucleobase-containing compound metabolic process (GO:0006139)	3560	492	401.86	+	1.22	8.67E-03
primary metabolic process (GO:0044238)	7387	1016	833.87	+	1.22	1.52E-10
cellular macromolecule metabolic process (GO:0044260)	5442	739	614.31	+	1.2	6.89E-05
cellular component organization or biogenesis (GO:0071840)	4854	645	547.93	+	1.18	2.00E-02
macromolecule metabolic process (GO:0043170)	6157	813	695.02	+	1.17	1.06E-03
cellular process (GO:0009987)	13785	1682	1556.09	+	1.08	8.56E-04
biological_process (GO:0008150)	20544	2434	2319.07	+	1.05	3.04E-18
biological regulation (GO:0065007)	11447	1180	1292.17	-	0.91	3.57E-02
regulation of biological process (GO:0050789)	10931	1113	1233.92	-	0.9	6.41E-03
regulation of cellular process (GO:0050794)	10333	1021	1166.42	-	0.88	2.54E-05
response to stimulus (GO:0050896)	7638	718	862.2	-	0.83	3.84E-06
anatomical structure development (GO:0048856)	4815	436	543.53	-	0.8	4.50E-04
cellular developmental process (GO:0048869)	3519	311	397.24	-	0.78	5.73E-03
cellular response to stimulus (GO:0051716)	6046	523	682.49	-	0.77	1.01E-09
cell differentiation (GO:0030154)	3450	296	389.45	-	0.76	4.85E-04
multicellular organism development (GO:0007275)	4524	388	510.68	-	0.76	1.69E-06
animal organ development (GO:0048513)	2813	238	317.54	-	0.75	3.56E-03
system development (GO:0048731)	3961	326	447.13	-	0.73	2.63E-07
regulation of transcription from RNA polymerase II promoter (GO:0006357)	1847	147	208.49	-	0.71	1.60E-02
multicellular organismal process (GO:0032501)	7048	550	795.6	-	0.69	7.08E-24
anatomical structure morphogenesis (GO:0009653)	2041	149	230.39	-	0.65	1.28E-05
epithelium development (GO:0060429)	993	69	112.09	-	0.62	4.65E-02
cell development (GO:0048468)	1547	107	174.63	-	0.61	7.63E-05
embryo development (GO:0009790)	1058	73	119.43	-	0.61	1.74E-02
cell communication (GO:0007154)	5062	342	571.41	-	0.6	3.70E-27
signal transduction (GO:0007165)	4617	310	521.18	-	0.59	1.51E-24
signaling (GO:0023052)	4953	329	559.11	-	0.59	6.24E-28
nervous system development (GO:0007399)	2108	136	237.96	-	0.57	4.01E-10
negative regulation of transcription from RNA polymerase II promoter (GO:0000122)	800	51	90.31	-	0.56	2.95E-02
regulation of neurogenesis (GO:0050767)	829	52	93.58	-	0.56	1.17E-02
cell adhesion (GO:0007155)	757	46	85.45	-	0.54	1.32E-02
cellular component morphogenesis (GO:0032989)	741	45	83.65	-	0.54	1.68E-02
generation of neurons (GO:0048699)	1502	91	169.55	-	0.54	6.14E-08
neurogenesis (GO:0022008)	1602	97	180.84	-	0.54	1.10E-08
biological adhesion (GO:0022610)	767	46	86.58	-	0.53	7.58E-03
regulation of nervous system development (GO:0051960)	925	55	104.42	-	0.53	4.04E-04
tube development (GO:0035295)	628	37	70.89	-	0.52	4.80E-02
animal organ morphogenesis (GO:0009887)	928	54	104.76	-	0.52	1.72E-04
embryonic morphogenesis (GO:0048598)	600	34	67.73	-	0.5	3.03E-02
protein phosphorylation (GO:0006468)	745	42	84.1	-	0.5	1.71E-03
cell-cell signaling (GO:0007267)	794	44	89.63	-	0.49	3.85E-04
head development (GO:0060322)	613	33	69.2	-	0.48	6.57E-03
brain development (GO:0007420)	569	30	64.23	-	0.47	1.01E-02
central nervous system development (GO:0007417)	749	39	84.55	-	0.46	1.36E-04
neuron differentiation (GO:0030182)	949	48	107.13	-	0.45	4.84E-07
neuron development (GO:0048666)	773	38	87.26	-	0.44	1.24E-05
skeletal system development (GO:0001501)	446	21	50.35	-	0.42	1.77E-02
system process (GO:0003008)	2583	120	291.58	-	0.41	4.56E-29
pattern specification process (GO:0007389)	431	20	48.65	-	0.41	2.02E-02
Unclassified (UNCLASSIFIED)	1718	79	193.93	-	0.41	0.00E+00
neuron projection development (GO:0031175)	631	29	71.23	-	0.41	6.90E-05
gland development (GO:0048732)	392	18	44.25	-	0.41	4.90E-02
embryonic organ development (GO:0048568)	465	21	52.49	-	0.4	4.72E-03
cell part morphogenesis (GO:0032990)	460	20	51.93	-	0.39	2.60E-03
cell morphogenesis (GO:0000902)	646	28	72.92	-	0.38	9.17E-06
detection of stimulus (GO:0051606)	466	20	52.6	-	0.38	1.68E-03
nervous system process (GO:0050877)	2114	79	238.63	-	0.33	9.38E-32
G-protein coupled receptor signaling pathway (GO:0007186)	1792	65	202.29	-	0.32	2.99E-27
cell morphogenesis involved in differentiation (GO:0000904)	503	18	56.78	-	0.32	1.17E-05
cell morphogenesis involved in neuron differentiation (GO:0048667)	386	12	43.57	-	0.28	1.11E-04
plasma membrane bounded cell projection morphogenesis (GO:0120039)	431	13	48.65	-	0.27	9.10E-06
cell projection morphogenesis (GO:0048858)	436	13	49.22	-	0.26	5.94E-06
sensory perception (GO:0007600)	1755	50	198.11	-	0.25	2.30E-34
detection of stimulus involved in sensory perception (GO:0050906)	372	9	41.99	-	0.21	5.62E-06
neuron projection morphogenesis (GO:0048812)	426	10	48.09	-	0.21	1.90E-07
axon development (GO:0061564)	329	7	37.14	-	< 0.2	1.25E-05
axonogenesis (GO:0007409)	308	6	34.77	-	< 0.2	1.70E-05
axon guidance (GO:0007411)	178	3	20.09	-	< 0.2	2.39E-02
neuron projection guidance (GO:0097485)	180	3	20.32	-	< 0.2	1.96E-02
detection of chemical stimulus (GO:0009593)	330	5	37.25	-	< 0.2	3.16E-07
detection of chemical stimulus involved in sensory perception (GO:0050907)	303	3	34.2	-	< 0.2	7.17E-08
sensory perception of chemical stimulus (GO:0007606)	1377	10	155.44	-	< 0.2	7.94E-51
sensory perception of smell (GO:0007608)	1089	6	122.93	-	< 0.2	1.06E-41
