# Supplementary material for: Maternal Gastrointestinal Nematode Infection Up-regulates Expression of Genes Associated with Long-Term Potentiation in Perinatal Brains of Uninfected Developing Pups
Source: Sci Rep. 2019 Mar 12;9:4165. doi: 10.1038/s41598-019-40729-w (PMC6414690; doi:10.1038/s41598-019-40729-w)
Supplement: Supplementary file 7 — List of KEGG pathways up and down regulated at P7 [file 41598_2019_40729_MOESM7_ESM.csv]

KEGG_Pathway_down-regualated	Hits	P.Value			KEGG_Pathway_up-regulated	Hits	P.Value
Pyrimidine metabolism	19	4.44E-09			Pathways in cancer	64	1.50E-17
Insulin signaling pathway	16	7.43E-05			Focal adhesion	49	1.46E-16
Oocyte meiosis	14	7.48E-05			ErbB signaling pathway	29	7.45E-14
Cell cycle	14	0.000387			Glioma	22	8.51E-11
Purine metabolism	16	0.00069			Adherens junction	22	4.26E-10
Legionellosis	7	0.00105			Neurotrophin signaling pathway	29	1.83E-09
p53 signaling pathway	9	0.00132			Non-small cell lung cancer	18	3.29E-09
Long-term potentiation	9	0.00132			Regulation of actin cytoskeleton	35	7.26E-09
Regulation of autophagy	3	0.00284			Prostate cancer	22	2.88E-08
RNA transport	13	0.00323			Type II diabetes mellitus	15	4.44E-07
Autoimmune thyroid disease	3	0.00414			Acute myeloid leukemia	16	5.03E-07
Systemic lupus erythematosus	4	0.00552			Calcium signaling pathway	30	1.41E-06
Protein processing in endoplasmic reticulum	12	0.00655			Pancreatic cancer	17	2.07E-06
Neurotrophin signaling pathway	11	0.00981			Colorectal cancer	14	2.08E-06
Pertussis	6	0.0137			Axon guidance	23	2.53E-06
Type I diabetes mellitus	2	0.014			Insulin signaling pathway	25	2.78E-06
Alcoholism	14	0.0153			Bacterial invasion of epithelial cells	15	2.83E-06
SNARE interactions in vesicular transport	4	0.0172			Chronic myeloid leukemia	17	4.71E-06
Cytokine-cytokine receptor interaction	16	0.0172			Basal cell carcinoma	13	7.22E-06
Influenza A	9	0.0186			Long-term potentiation	16	7.92E-06
Amyotrophic lateral sclerosis (ALS)	5	0.0187			Wnt signaling pathway	25	1.03E-05
Asthma	2	0.0205			Endometrial cancer	12	1.91E-05
Herpes simplex infection	9	0.0209			Fc gamma R-mediated phagocytosis	18	2.67E-05
Intestinal immune network for IgA production	4	0.025			Renal cell carcinoma	14	3.33E-05
Viral myocarditis	4	0.025			Tight junction	21	4.41E-05
Ribosome biogenesis in eukaryotes	6	0.0353			Circadian rhythm - mammal	8	5.01E-05
Progesterone-mediated oocyte maturation	7	0.0379			Cholinergic synapse	18	5.61E-05
Apoptosis	7	0.0401			Long-term depression	15	5.88E-05
RIG-I-like receptor signaling pathway	5	0.041			Aldosterone-regulated sodium reabsorption	10	8.07E-05
Salmonella infection	6	0.0485			Melanogenesis	18	8.52E-05
					Jak-STAT signaling pathway	18	0.000111
					Glutamatergic synapse	18	0.000111
					ECM-receptor interaction	16	0.000122
					Small cell lung cancer	15	0.000207
					Endocytosis	17	0.000275
					Arrhythmogenic right ventricular cardiomyopathy (ARVC)	5	0.000683
					Hedgehog signaling pathway	11	0.000698
					mTOR signaling pathway	10	0.00071
					Carbohydrate digestion and absorption	6	0.000782
					Dopaminergic synapse	19	0.000801
					Notch signaling pathway	10	0.0012
					Melanoma	12	0.00176
					Gap junction	14	0.00183
					Huntington's disease	7	0.00191
					MAPK signaling pathway	30	0.00264
					Pancreatic secretion	7	0.00293
					Amphetamine addiction	11	0.00298
					Gastric acid secretion	10	0.00298
					Dilated cardiomyopathy	12	0.00405
					Chemokine signaling pathway	22	0.00501
					GnRH signaling pathway	13	0.00745
					Thyroid cancer	6	0.00901
					Fc epsilon RI signaling pathway	11	0.0102
					T cell receptor signaling pathway	13	0.0125
					HTLV-I infection	24	0.0126
					Salivary secretion	8	0.0146
					Amyotrophic lateral sclerosis (ALS)	7	0.0151
					Progesterone-mediated oocyte maturation	11	0.0176
					Epstein-Barr virus infection	14	0.0184
					Synaptic vesicle cycle	4	0.023
					Phosphatidylinositol signaling system	10	0.0259
					B cell receptor signaling pathway	10	0.0259
					VEGF signaling pathway	10	0.0282
					Morphine addiction	8	0.0306
					Leukocyte transendothelial migration	13	0.0321
					Dorso-ventral axis formation	3	0.0324
					Hepatitis C	12	0.0328
					Chagas disease (American trypanosomiasis)	11	0.0331
					Bladder cancer	5	0.0458
